# Supplementary material for: [(–)-(1S,2S)-N,N′-Bis(2-oxidobenzyl­idene)-1,2-diphenyl­ethane-1,2-diamine]­bis­(pyridine)cobalt(III) perchlorate methanol hemisolvate hemihydrate
Source: Acta Crystallogr Sect E Struct Rep Online. 2008 Oct 9;64(Pt 11):m1377–8. doi: 10.1107/S1600536808031887 (PMC2959631; doi:10.1107/S1600536808031887)
Supplement: Supplementary file 2 [file e-64-m1377-Isup2.hkl]

# 
# h,k,l, Fc-squared, Fo-squared, sigma(Fo-squared) and status flag 
# 
data_I
_shelx_title ' 080704f in P2(1)2(1)2(1)' 
_shelx_refln_list_code          4 
_shelx_F_calc_maximum      296.64 
_exptl_crystal_F_000      1576.00 
_reflns_d_resolution_high  0.8108 
 
loop_ 
 _symmetry_equiv_pos_as_xyz 
 'x, y, z' 
 '-x+1/2, -y, z+1/2' 
 '-x, y+1/2, -z+1/2' 
 'x+1/2, -y+1/2, -z' 
 
_cell_length_a    10.8900 
_cell_length_b    18.6219 
_cell_length_c    18.6557 
_cell_angle_alpha  90.000 
_cell_angle_beta   90.000 
_cell_angle_gamma  90.000 
 
_shelx_F_squared_multiplier     1.000 
 
loop_ 
 _refln_index_h 
 _refln_index_k 
 _refln_index_l 
 _refln_F_squared_calc 
 _refln_F_squared_meas 
 _refln_F_squared_sigma 
 _refln_observed_status 
   2   0   0     4453.60     5764.50    303.52 o 
   4   0   0       11.17        0.44     11.63 o 
   6   0   0      409.14      444.88     21.47 o 
   8   0   0     3060.75     3004.06     86.15 o 
  10   0   0     2799.10     2810.52     77.64 o 
  12   0   0      114.14      126.62     46.15 o 
   3   1   0     5238.19     5297.01    188.21 o 
   4   1   0        3.37       -2.66      3.42 o 
   5   1   0        4.39        1.62      3.86 o 
   6   1   0      525.23      445.78     16.27 o 
   7   1   0      340.88      348.80     14.66 o 
   8   1   0        2.63        6.99      7.13 o 
   9   1   0      774.70      779.06     23.81 o 
  10   1   0      168.85      188.74     12.38 o 
  11   1   0      137.11      119.62     17.24 o 
  12   1   0        0.26      -32.43     34.48 o 
  13   1   0       12.34       -9.70     40.23 o 
   0   2   0    87995.02    94637.44   4305.38 o 
   1   2   0    18814.95    18855.05    516.97 o 
   2   2   0     2617.99     2517.69     99.11 o 
   4   2   0       88.99      104.52      6.66 o 
   5   2   0      106.41      112.12     12.94 o 
   6   2   0      108.48      151.09      8.47 o 
   7   2   0      116.02      106.06      8.46 o 
   8   2   0     1620.82     1622.41     36.45 o 
   9   2   0     2336.64     2439.59     52.10 o 
  10   2   0     1797.26     1879.75     52.33 o 
  11   2   0      234.77      266.84     21.12 o 
  12   2   0      122.03      144.11     24.11 o 
  13   2   0       43.72       21.67     42.36 o 
   2   3   0     1156.56     1517.54     40.48 o 
   3   3   0     3603.66     3130.96     63.34 o 
   4   3   0      206.80      265.95     15.54 o 
   5   3   0      680.60      616.69     16.78 o 
   6   3   0     1213.66     1392.31     30.42 o 
   7   3   0       25.51       12.59      6.22 o 
   8   3   0      256.20      329.49     14.73 o 
   9   3   0      736.15      752.04     28.25 o 
  10   3   0       64.38       84.88     15.04 o 
  11   3   0       64.70       74.49     20.11 o 
  12   3   0       72.17       86.48     22.34 o 
  13   3   0        9.11      -24.85     40.61 o 
   0   4   0     6022.19     4807.87    168.57 o 
   1   4   0      252.89      261.57     13.52 o 
   2   4   0    23026.23    22894.95    530.01 o 
   3   4   0     4821.53     5389.61    103.66 o 
   4   4   0     1241.36      922.27     31.49 o 
   5   4   0     8785.80     8665.35    177.54 o 
   6   4   0     2170.88     2143.60     56.74 o 
   7   4   0      608.28      572.43     18.25 o 
   8   4   0        0.54       -2.91      8.28 o 
   9   4   0     1657.56     1590.05     49.16 o 
  10   4   0       31.36       19.79     14.61 o 
  11   4   0      580.53      733.69     41.67 o 
  12   4   0       79.79       62.03     21.86 o 
  13   4   0      197.43      266.65     31.90 o 
   2   5   0     8283.92     9265.17    184.69 o 
   3   5   0     3322.28     3381.85     63.74 o 
   4   5   0     2408.52     2595.89     51.15 o 
   5   5   0      392.46      407.64     16.26 o 
   6   5   0       18.60       25.51      6.30 o 
   7   5   0        4.12       -6.98      6.98 o 
   8   5   0       70.27       76.26     11.62 o 
   9   5   0       53.15       20.40     15.69 o 
  10   5   0       17.74        5.90     14.46 o 
  11   5   0        2.85        0.04     15.71 o 
  12   5   0        2.23      -18.45     18.45 o 
  13   5   0        8.15       37.47     24.27 o 
   1   6   0       89.17       70.52      6.47 o 
   2   6   0     1262.34     1357.19     28.98 o 
   3   6   0        2.19       15.50      5.72 o 
   4   6   0    14650.09    14769.99    267.06 o 
   5   6   0      941.24      935.49     20.86 o 
   6   6   0     3589.07     3526.08     82.72 o 
   7   6   0       13.80       13.24      9.04 o 
   8   6   0      180.93      168.22     19.04 o 
   9   6   0       50.46       43.19     16.33 o 
  10   6   0      330.09      330.18     30.99 o 
  11   6   0        0.54      -14.58     14.58 o 
  12   6   0      451.53      419.71     36.05 o 
   2   7   0     1435.08     1766.73     34.17 o 
   3   7   0      119.95       90.25      5.85 o 
   4   7   0     3008.36     3290.25     60.14 o 
   5   7   0      860.89      803.10     30.83 o 
   6   7   0     1140.43     1031.59     31.29 o 
   7   7   0       44.09       38.35     12.72 o 
   8   7   0       20.19        1.51     12.20 o 
   9   7   0       51.84       32.27     14.68 o 
  10   7   0        7.11       12.47     15.18 o 
  11   7   0      104.54      158.90     21.78 o 
  12   7   0       25.17       43.16     21.79 o 
   0   8   0     2394.39     3518.63     97.34 o 
   1   8   0     4690.52     4093.17     74.62 o 
   2   8   0     9224.92     9209.28    163.50 o 
   3   8   0     4856.23     4023.87     75.34 o 
   4   8   0     3184.58     3272.96     59.25 o 
   5   8   0       20.71       30.78      8.01 o 
   6   8   0     2960.63     2720.00     82.80 o 
   7   8   0      268.09      343.13     22.86 o 
   8   8   0       37.79       12.30     13.07 o 
   9   8   0      351.34      298.87     25.36 o 
  10   8   0       92.71       96.61     23.14 o 
  11   8   0      236.21      201.99     30.20 o 
  12   8   0       20.07        9.58     23.81 o 
   1   9   0     1817.05     2333.19     45.13 o 
   2   9   0       59.13       94.46      6.07 o 
   3   9   0       92.04      124.60      8.03 o 
   4   9   0       51.65       69.34      6.64 o 
   5   9   0       60.65       66.25      5.82 o 
   6   9   0     1470.61     1516.79     55.58 o 
   7   9   0      420.46      434.74     47.74 o 
   8   9   0      111.99       73.05     21.89 o 
   9   9   0        0.84      -11.85     13.91 o 
  10   9   0       23.37       12.59     22.55 o 
  11   9   0       48.56       56.18     20.66 o 
  12   9   0        7.79      -14.89     22.27 o 
   0  10   0     1769.63     1978.59     59.44 o 
   1  10   0     2998.86     2856.65     54.66 o 
   2  10   0        5.88       17.07      4.83 o 
   3  10   0     1559.17     1331.43     29.90 o 
   4  10   0       49.79       72.88      9.42 o 
   5  10   0      409.25      377.40     25.58 o 
   6  10   0       87.65       74.76     16.25 o 
   7  10   0      404.31      415.88     28.36 o 
   8  10   0      527.77      568.84     34.26 o 
   9  10   0      708.00      701.72     39.59 o 
  10  10   0        3.67       21.12     17.58 o 
  11  10   0      262.94      247.25     28.28 o 
  12  10   0       34.96       44.71     27.43 o 
   1  11   0        1.27       -2.84      4.46 o 
   2  11   0      102.66       73.73      7.41 o 
   3  11   0       48.86       43.12      7.95 o 
   4  11   0       67.46       38.98     10.35 o 
   5  11   0       53.57       42.69     12.29 o 
   6  11   0        4.83      -12.20     13.50 o 
   7  11   0       44.88       52.59     17.21 o 
   8  11   0       36.51       31.68     28.69 o 
   9  11   0      314.61      338.00     29.07 o 
  10  11   0      143.92      135.17     23.94 o 
  11  11   0        8.40        1.04     20.74 o 
   0  12   0     5230.24     4886.10    127.51 o 
   1  12   0      179.04      188.79     10.27 o 
   2  12   0     1138.28     1106.27     26.85 o 
   3  12   0     1152.27     1152.86     40.37 o 
   4  12   0      803.40      723.89     30.35 o 
   5  12   0        3.38       20.49     12.35 o 
   6  12   0     1220.02     1122.01     37.22 o 
   7  12   0        1.19       -2.39     15.47 o 
   8  12   0      407.67      519.69     43.30 o 
   9  12   0      361.07      328.48     30.15 o 
  10  12   0      554.71      655.86     47.26 o 
  11  12   0      239.66      216.14     29.94 o 
   1  13   0      122.18      149.37     11.24 o 
   2  13   0        2.28       -6.44      6.44 o 
   3  13   0        9.70       12.29     10.31 o 
   4  13   0       42.62       -0.78     11.41 o 
   5  13   0       26.44        1.10     13.01 o 
   6  13   0      104.94       85.92     11.52 o 
   7  13   0      479.29      485.85     32.60 o 
   8  13   0      148.97      157.00     24.45 o 
   9  13   0       13.45        6.29     19.10 o 
  10  13   0       13.17       -5.73     19.84 o 
  11  13   0        2.59      -12.02     21.67 o 
   0  14   0     4911.33     4582.20    138.15 o 
   1  14   0       22.29       11.72      7.96 o 
   2  14   0     2814.04     2696.10     59.41 o 
   3  14   0      316.89      364.23     22.81 o 
   4  14   0        9.52       10.74     12.88 o 
   5  14   0        7.00       -7.13     12.45 o 
   6  14   0      231.68      276.68     31.31 o 
   7  14   0       64.53       62.19     20.20 o 
   8  14   0      184.10      263.65     28.59 o 
   9  14   0       74.30       72.77     23.35 o 
  10  14   0      192.26      167.29     29.07 o 
   1  15   0      203.91      267.32     20.74 o 
   2  15   0       22.86       11.86      9.17 o 
   3  15   0       54.71       57.51     19.22 o 
   4  15   0      213.43      226.99     20.69 o 
   5  15   0        3.68       16.41     13.70 o 
   6  15   0       26.62       23.28     14.49 o 
   7  15   0      562.29      655.21     44.30 o 
   8  15   0       32.36       45.45     21.44 o 
   9  15   0       54.73       57.26     23.69 o 
  10  15   0       11.07        2.29     23.31 o 
   0  16   0      472.44      489.65     29.29 o 
   1  16   0      432.16      449.27     22.48 o 
   2  16   0      126.41      142.47     16.29 o 
   3  16   0      900.20      999.97     40.22 o 
   4  16   0       15.94       53.73     15.16 o 
   5  16   0      192.42      169.07     20.82 o 
   6  16   0        1.19       20.78     16.76 o 
   7  16   0      765.04      808.77     48.92 o 
   8  16   0       39.18       24.02     21.53 o 
   9  16   0      184.68      160.01     29.13 o 
   1  17   0      220.62      210.91     17.34 o 
   2  17   0       42.31       51.28     15.54 o 
   3  17   0       11.63        4.18     16.14 o 
   4  17   0       86.46       50.09     16.52 o 
   5  17   0       12.15       -9.70     15.11 o 
   6  17   0        4.58      -15.30     15.30 o 
   7  17   0       63.78       52.97     13.09 o 
   8  17   0       23.09        7.74     21.74 o 
   9  17   0        3.97        4.90     22.24 o 
   0  18   0      131.39       86.25     20.95 o 
   1  18   0      146.75      129.14     17.41 o 
   2  18   0      491.35      477.97     47.41 o 
   3  18   0      393.93      427.75     32.03 o 
   4  18   0      235.44      333.57     30.25 o 
   5  18   0      522.86      516.19     32.20 o 
   6  18   0      120.35      113.64     21.87 o 
   7  18   0       86.39       50.44     27.48 o 
   8  18   0       85.75       85.78     29.27 o 
   1  19   0       88.16       53.93     15.44 o 
   2  19   0       60.83       62.10     26.16 o 
   3  19   0        0.08       -8.03     21.83 o 
   4  19   0      254.47      283.37     29.62 o 
   5  19   0       62.63       51.11     20.64 o 
   6  19   0       24.28       15.96     18.87 o 
   7  19   0       21.64       51.31     24.10 o 
   0  20   0      197.98      152.81     29.88 o 
   1  20   0       64.80       68.05     17.26 o 
   2  20   0      520.17      570.11     48.72 o 
   3  20   0       59.85       47.95     23.50 o 
   4  20   0      566.82      747.42     79.18 o 
   5  20   0        4.19      -20.03     20.03 o 
   6  20   0      191.27      223.31     30.45 o 
   1  21   0        5.63      -11.93     25.97 o 
   2  21   0        6.75       24.39     26.80 o 
   3  21   0       99.21       78.65     30.93 o 
   4  21   0       99.19       99.20     29.58 o 
   5  21   0        9.69       14.74     30.14 o 
   0  22   0        0.32        0.45     41.60 o 
   1  22   0      197.73      230.60     53.16 o 
   2  22   0        0.26       22.31     27.96 o 
   3  22   0      185.44      181.52     37.12 o 
   3   0   1      540.33      636.82     25.18 o 
   4   0   1     2894.37     3245.33     83.69 o 
   5   0   1      898.59     1054.02     29.80 o 
   6   0   1      119.62      142.25      9.00 o 
   7   0   1      139.54      137.11      9.34 o 
   8   0   1      444.08      426.09     15.79 o 
   9   0   1     3160.93     3214.17     62.71 o 
  10   0   1       17.44       46.27     11.47 o 
  11   0   1      241.59      265.64     21.42 o 
  12   0   1       17.04       37.23     23.50 o 
  13   0   1      186.95      261.72     64.33 o 
 -13   1   1        0.50       -6.67     41.90 o 
 -12   1   1      168.22      241.69     28.45 o 
 -11   1   1       63.40       74.24     14.65 o 
 -10   1   1      577.95      598.61     24.12 o 
  -9   1   1      209.89      197.36     13.62 o 
  -8   1   1      155.76      154.79     12.01 o 
  -7   1   1      309.05      329.03     15.52 o 
  -6   1   1        9.77        2.67      5.40 o 
  -5   1   1     2284.33     2301.10     54.78 o 
  -4   1   1     1619.88     1621.35     39.17 o 
  -2   1   1    15255.62    15412.19    424.16 o 
  -1   1   1     2299.35     2471.02     52.47 o 
   1   1   1     2262.21     2458.87     53.89 o 
   2   1   1    15332.33    15297.00    569.91 o 
   4   1   1     1659.27     1665.59     37.11 o 
   5   1   1     2283.19     2328.65     48.15 o 
   6   1   1        6.67        4.52      5.29 o 
   7   1   1      325.82      340.96     13.79 o 
   8   1   1      148.77      144.46     11.49 o 
   9   1   1      208.15      176.20     12.58 o 
  10   1   1      560.34      618.82     23.22 o 
  11   1   1       62.75       76.04     14.84 o 
  12   1   1      167.30      211.43     36.64 o 
 -13   2   1       70.32       13.41     41.22 o 
 -12   2   1       63.94       76.95     21.52 o 
 -11   2   1       66.33       27.88     14.98 o 
 -10   2   1     1091.51     1059.36     36.75 o 
  -9   2   1      702.05      712.02     22.05 o 
  -8   2   1     3196.60     3402.85     76.87 o 
  -7   2   1      883.03      871.86     27.07 o 
  -6   2   1     1958.03     1862.95     43.56 o 
  -5   2   1      393.18      510.54     15.58 o 
  -4   2   1      349.35      348.40     11.88 o 
  -3   2   1     9148.72     9793.70    241.57 o 
  -2   2   1    36000.49    33486.32    995.28 o 
  -1   2   1     4768.60     4193.69    116.11 o 
   0   2   1    20048.75    17625.32   6482.48 o 
   1   2   1     4598.71     4110.68     90.19 o 
   2   2   1    34444.64    32448.73    768.26 o 
   3   2   1     9240.56     9707.81    222.76 o 
   4   2   1      239.84      259.23     10.77 o 
   5   2   1      258.06      345.72     17.22 o 
   6   2   1     1676.48     1554.81     39.64 o 
   7   2   1      923.89      904.99     24.10 o 
   8   2   1     3301.68     3503.12     73.47 o 
   9   2   1      657.55      672.16     23.01 o 
  10   2   1     1035.67      983.10     34.62 o 
  11   2   1       79.95       88.54     22.21 o 
  12   2   1       69.78       82.99     25.65 o 
  13   2   1       74.46       63.27     47.66 o 
 -13   3   1       30.18        8.96     29.33 o 
 -12   3   1        3.49       26.62     19.10 o 
 -11   3   1      120.09      144.16     20.25 o 
 -10   3   1       43.06       40.71     14.05 o 
  -9   3   1      293.81      284.37     19.28 o 
  -8   3   1      177.31      172.85     11.63 o 
  -7   3   1        9.72        3.53      6.76 o 
  -6   3   1      399.49      419.16     16.11 o 
  -5   3   1      295.86      329.24     14.97 o 
  -4   3   1     1775.14     1976.51     46.62 o 
  -3   3   1     2175.02     2588.37     90.48 o 
  -2   3   1      973.96     1260.08     30.63 o 
  -1   3   1    13447.44    13545.25    339.28 o 
   1   3   1    13329.04    13142.81    264.88 o 
   2   3   1     1004.35     1280.77     27.16 o 
   3   3   1     2233.03     2673.99     58.66 o 
   4   3   1     1790.00     1994.39     41.44 o 
   5   3   1      259.34      277.22     11.67 o 
   6   3   1      412.20      457.62     15.87 o 
   7   3   1        9.96        4.72      6.03 o 
   8   3   1      183.50      162.20     11.12 o 
   9   3   1      270.18      260.70     14.87 o 
  10   3   1       41.28       -1.08     12.52 o 
  11   3   1      109.59      109.50     21.33 o 
  12   3   1        2.72        8.20     18.28 o 
  13   3   1       29.50       93.58     48.72 o 
 -13   4   1       21.15        0.96     21.65 o 
 -12   4   1      493.30      563.91     42.90 o 
 -11   4   1      448.69      493.86     31.00 o 
 -10   4   1      624.85      635.39     29.14 o 
  -9   4   1      352.94      349.28     21.73 o 
  -8   4   1     1277.51     1254.41     40.94 o 
  -7   4   1      487.79      481.82     17.19 o 
  -6   4   1     3769.33     3665.89     80.12 o 
  -5   4   1      132.01      171.39     12.40 o 
  -4   4   1     6942.66     6796.76    141.11 o 
  -3   4   1     3580.50     3917.26     88.31 o 
  -2   4   1     4820.65     5660.17    128.35 o 
  -1   4   1     2908.84     1864.24     49.47 o 
   2   4   1     4445.62     5202.75    100.52 o 
   3   4   1     3401.14     3767.20     67.83 o 
   4   4   1     7174.29     7017.11    143.20 o 
   5   4   1      156.37      192.12      9.33 o 
   6   4   1     3919.16     3763.34     71.63 o 
   7   4   1      429.92      426.34     14.96 o 
   8   4   1     1342.65     1343.05     33.79 o 
   9   4   1      395.92      397.75     22.60 o 
  10   4   1      547.44      582.05     31.51 o 
  11   4   1      431.72      431.23     33.55 o 
  12   4   1      463.07      534.86     37.81 o 
  13   4   1       21.30       31.49     24.39 o 
 -13   5   1       31.12      -11.14     21.57 o 
 -12   5   1       20.21      -11.68     18.64 o 
 -11   5   1       20.64       29.60     16.24 o 
 -10   5   1       10.06       28.38     14.92 o 
  -9   5   1      154.26      157.53     16.30 o 
  -8   5   1      281.89      270.36     17.92 o 
  -7   5   1      341.49      336.04     18.56 o 
  -6   5   1      577.21      669.12     20.25 o 
  -5   5   1      609.09      595.72     20.70 o 
  -4   5   1     1672.63     1552.10     32.11 o 
  -3   5   1     1197.15     1469.71     28.24 o 
  -2   5   1     3692.64     3759.27     78.57 o 
  -1   5   1     4032.81     4159.73     94.38 o 
   0   5   1       18.23       34.29      6.25 o 
   1   5   1     4024.63     4247.64     87.13 o 
   2   5   1     3680.41     3734.40     66.78 o 
   3   5   1     1153.97     1385.31     28.49 o 
   4   5   1     1637.85     1551.50     33.10 o 
   5   5   1      626.06      623.27     20.59 o 
   6   5   1      586.70      689.46     18.40 o 
   7   5   1      365.75      393.50     16.46 o 
   8   5   1      266.52      257.59     18.23 o 
   9   5   1      132.41      114.63     17.24 o 
  10   5   1       14.46      -13.58     13.58 o 
  11   5   1       16.17       29.96     18.14 o 
  12   5   1       22.19        6.23     20.23 o 
  13   5   1       36.97       49.99     34.60 o 
 -12   6   1        4.95        2.80     19.97 o 
 -11   6   1      270.86      294.49     25.67 o 
 -10   6   1        9.81       19.97     15.02 o 
  -9   6   1       53.76       71.37     15.98 o 
  -8   6   1      662.44      664.42     27.92 o 
  -7   6   1     1805.20     1741.62     55.96 o 
  -6   6   1      290.75      309.52     17.96 o 
  -5   6   1     6214.60     6023.63    114.50 o 
  -4   6   1     3508.58     3838.77     73.87 o 
  -3   6   1    10482.90    10802.62    200.80 o 
  -2   6   1     2019.11     2074.11     40.27 o 
  -1   6   1     8076.43     7713.02    125.83 o 
   0   6   1      158.11      145.49      6.71 o 
   1   6   1     7452.22     7129.36    135.30 o 
   2   6   1     1887.29     1936.50     35.80 o 
   3   6   1    10816.03    11115.21    196.00 o 
   4   6   1     3687.08     4031.68     73.24 o 
   5   6   1     6270.92     6050.76    108.44 o 
   6   6   1      259.49      273.31     13.25 o 
   7   6   1     1728.05     1684.64     51.20 o 
   8   6   1      665.07      670.05     28.85 o 
   9   6   1       79.06       77.73     16.16 o 
  10   6   1       15.01       21.07     15.07 o 
  11   6   1      259.76      289.81     34.07 o 
  12   6   1        2.62       20.82     23.20 o 
 -12   7   1      161.38      116.32     25.87 o 
 -11   7   1       14.37        9.81     16.65 o 
 -10   7   1       24.75       -1.70     15.48 o 
  -9   7   1      180.06      233.35     21.82 o 
  -8   7   1      233.19      279.89     22.05 o 
  -7   7   1      403.05      417.84     23.73 o 
  -6   7   1      905.76      913.75     34.20 o 
  -5   7   1       67.40       57.26      9.24 o 
  -4   7   1      361.28      357.79      9.83 o 
  -3   7   1     3415.38     3816.12     72.23 o 
  -2   7   1      268.70      286.51     10.16 o 
  -1   7   1      835.09     1063.02     22.80 o 
   1   7   1      852.22     1069.30     24.37 o 
   2   7   1      270.25      284.35      8.79 o 
   3   7   1     3358.09     3700.08     70.13 o 
   4   7   1      342.43      339.88     12.38 o 
   5   7   1       71.44       63.09      7.74 o 
   6   7   1      904.15      914.53     28.62 o 
   7   7   1      413.19      449.01     23.78 o 
   8   7   1      206.92      228.29     22.33 o 
   9   7   1      179.06      192.51     20.55 o 
  10   7   1       35.40       26.31     16.15 o 
  11   7   1       14.09       20.40     20.90 o 
  12   7   1      177.89      139.05     29.70 o 
 -12   8   1      168.38      201.79     25.71 o 
 -11   8   1      110.99      104.01     20.64 o 
 -10   8   1      294.99      284.51     25.35 o 
  -9   8   1       91.75       79.52     17.62 o 
  -8   8   1        9.60        7.28     13.54 o 
  -7   8   1     1686.72     1713.78     57.25 o 
  -6   8   1     1539.49     1458.61     49.53 o 
  -5   8   1     1265.89     1347.75     39.54 o 
  -4   8   1      826.37      846.14     21.43 o 
  -3   8   1     5703.18     5953.66    109.51 o 
  -2   8   1     4245.95     3822.28     77.79 o 
  -1   8   1     1781.59     1666.78     34.62 o 
   0   8   1       43.01       15.04      4.37 o 
   1   8   1     1956.75     1816.35     35.63 o 
   2   8   1     4444.11     3968.85     68.06 o 
   3   8   1     5779.00     6000.99    109.71 o 
   4   8   1      939.29      926.37     21.31 o 
   5   8   1     1202.54     1236.44     29.77 o 
   6   8   1     1550.84     1513.04     49.38 o 
   7   8   1     1708.86     1643.74     59.93 o 
   8   8   1       15.53       -4.86     13.74 o 
   9   8   1      102.88      146.69     21.09 o 
  10   8   1      285.67      261.00     26.61 o 
  11   8   1      108.00      138.01     28.24 o 
  12   8   1      171.00      156.30     31.39 o 
 -12   9   1       83.44       93.83     23.67 o 
 -11   9   1       14.75       17.61     20.34 o 
 -10   9   1       75.70       63.99     22.22 o 
  -9   9   1      134.40       96.58     24.89 o 
  -8   9   1       41.51       20.29     14.71 o 
  -7   9   1      137.56      145.70     17.77 o 
  -6   9   1       10.47       16.38     13.33 o 
  -5   9   1      356.75      377.78     18.15 o 
  -4   9   1      250.52      221.25     14.25 o 
  -3   9   1      756.93      734.21     18.21 o 
  -2   9   1     4656.69     4968.03     92.29 o 
  -1   9   1      757.98      793.80     19.16 o 
   0   9   1       44.64       20.46      5.07 o 
   1   9   1      752.49      805.04     20.62 o 
   2   9   1     4618.33     4864.20     80.81 o 
   3   9   1      766.13      727.38     17.49 o 
   4   9   1      249.62      231.44     15.06 o 
   5   9   1      340.37      373.57     15.03 o 
   6   9   1        6.62       12.72     11.23 o 
   7   9   1      124.87      170.37     19.70 o 
   8   9   1       43.77       35.69     16.17 o 
   9   9   1      149.02      143.89     21.44 o 
  10   9   1       80.98       47.92     18.70 o 
  11   9   1       20.42       16.50     22.37 o 
  12   9   1       87.58       59.57     27.92 o 
 -12  10   1      255.61      358.81     34.76 o 
 -11  10   1       23.42       14.32     19.54 o 
 -10  10   1      572.23      657.46     36.92 o 
  -9  10   1      145.99      127.38     20.13 o 
  -8  10   1      961.27      899.99     40.22 o 
  -7  10   1      494.71      446.75     27.43 o 
  -6  10   1     2407.85     2269.39     75.55 o 
  -5  10   1       49.87       64.90      9.53 o 
  -4  10   1     3523.39     3446.81     86.05 o 
  -3  10   1      482.97      482.86     18.68 o 
  -2  10   1     3322.91     3216.35     67.38 o 
   0  10   1     2164.92     2151.40     43.56 o 
   2  10   1     3308.35     3162.57     58.10 o 
   3  10   1      471.19      447.39     19.28 o 
   4  10   1     3374.64     3216.96     85.28 o 
   5  10   1       43.74       54.80     12.36 o 
   6  10   1     2216.78     2103.27     73.76 o 
   7  10   1      493.76      469.01     29.45 o 
   8  10   1      893.98      873.94     42.50 o 
   9  10   1      143.75      116.59     21.41 o 
  10  10   1      574.36      595.40     38.09 o 
  11  10   1       23.70      -13.82     18.40 o 
  12  10   1      261.73      284.55     39.16 o 
 -11  11   1       50.66       53.91     24.90 o 
 -10  11   1        7.27       15.45     18.80 o 
  -9  11   1       96.81       92.32     20.88 o 
  -8  11   1      119.14      134.39     21.79 o 
  -7  11   1       40.70       46.01     16.92 o 
  -6  11   1      113.19      130.03     18.52 o 
  -5  11   1      499.06      580.12     26.82 o 
  -4  11   1        7.87        3.37      9.49 o 
  -3  11   1     1381.71     1289.44     34.62 o 
  -2  11   1     1007.04     1069.39     26.80 o 
  -1  11   1      227.43      258.18     12.55 o 
   0  11   1       18.84       19.60      5.81 o 
   1  11   1      227.89      250.06     10.42 o 
   2  11   1      995.99     1054.47     25.19 o 
   3  11   1     1363.21     1299.91     29.59 o 
   4  11   1        9.05        2.35      8.84 o 
   5  11   1      469.09      543.90     24.48 o 
   6  11   1      111.97       98.06     19.28 o 
   7  11   1       37.14       32.54     16.75 o 
   8  11   1      121.74      106.72     20.12 o 
   9  11   1      114.32      107.78     21.39 o 
  10  11   1        6.87       14.90     18.63 o 
  11  11   1       45.20       60.11     22.39 o 
 -11  12   1      102.55      106.75     25.15 o 
 -10  12   1      116.08      117.71     24.09 o 
  -9  12   1      557.55      599.02     41.68 o 
  -8  12   1      404.65      389.43     31.45 o 
  -7  12   1      379.09      328.39     27.50 o 
  -6  12   1      622.14      643.76     25.31 o 
  -5  12   1     1164.26     1180.61     43.02 o 
  -4  12   1      162.64      153.70     19.50 o 
  -3  12   1     1781.00     1675.48     42.23 o 
  -2  12   1      479.79      401.21     15.69 o 
  -1  12   1     2175.56     1951.78     37.67 o 
   0  12   1      435.43      528.76     16.43 o 
   1  12   1     1975.78     1754.19     39.09 o 
   2  12   1      501.29      385.68     14.25 o 
   3  12   1     1797.67     1728.60     39.91 o 
   4  12   1      187.86      159.46     15.20 o 
   5  12   1     1212.04     1216.24     43.49 o 
   6  12   1      541.86      535.50     29.03 o 
   7  12   1      427.72      410.71     29.61 o 
   8  12   1      382.67      367.86     29.90 o 
   9  12   1      523.40      624.25     39.65 o 
  10  12   1      115.37      118.98     24.35 o 
  11  12   1      107.62      145.39     27.31 o 
 -11  13   1        0.46        8.13     21.88 o 
 -10  13   1       13.40       -3.83     20.64 o 
  -9  13   1       43.63       25.50     19.91 o 
  -8  13   1      148.16      164.42     28.65 o 
  -7  13   1       22.72       29.55     17.07 o 
  -6  13   1       49.98       38.94     12.96 o 
  -5  13   1      373.26      343.86     23.47 o 
  -4  13   1       13.34       24.61     12.09 o 
  -3  13   1       55.01       56.95     12.18 o 
  -2  13   1      202.61      181.12     11.00 o 
  -1  13   1      208.32      255.64     11.80 o 
   0  13   1       11.52        7.89      6.32 o 
   1  13   1      206.98      251.79     15.58 o 
   2  13   1      195.43      189.37     12.53 o 
   3  13   1       57.13       41.09      9.38 o 
   4  13   1       17.65       10.33     11.82 o 
   5  13   1      364.43      434.66     24.85 o 
   6  13   1       57.83       20.20     13.48 o 
   7  13   1       19.29       30.80     17.95 o 
   8  13   1      161.12      135.88     23.94 o 
   9  13   1       49.14       54.70     21.77 o 
  10  13   1       19.55       24.85     22.43 o 
  11  13   1        0.16      -18.91     21.69 o 
 -10  14   1       89.29      102.74     26.36 o 
  -9  14   1      116.18      107.70     25.54 o 
  -8  14   1       29.13       24.16     20.25 o 
  -7  14   1      319.26      372.33     30.29 o 
  -6  14   1      130.61      144.94     13.91 o 
  -5  14   1      294.73      322.12     23.20 o 
  -4  14   1      951.30     1033.41     42.03 o 
  -3  14   1     1481.24     1562.60     52.06 o 
  -2  14   1      448.71      429.00     16.10 o 
  -1  14   1     2279.50     2176.72     47.66 o 
   0  14   1      544.40      547.75     17.70 o 
   1  14   1     2215.32     2143.73     52.99 o 
   2  14   1      402.99      365.72     17.55 o 
   3  14   1     1493.49     1558.38     42.37 o 
   4  14   1      910.70      951.95     38.58 o 
   5  14   1      265.99      274.23     22.35 o 
   6  14   1      107.99       95.12     17.65 o 
   7  14   1      354.16      350.76     29.85 o 
   8  14   1       23.99       31.58     20.44 o 
   9  14   1      123.75       81.10     23.52 o 
  10  14   1       85.01      129.18     27.46 o 
 -10  15   1        5.48       -4.54     22.77 o 
  -9  15   1       35.55       21.60     21.84 o 
  -8  15   1       49.33       36.54     20.97 o 
  -7  15   1       29.32       51.06     18.93 o 
  -6  15   1       12.57        1.20     10.16 o 
  -5  15   1       82.56       53.75     15.68 o 
  -4  15   1       34.05       23.78     14.10 o 
  -3  15   1       93.53      107.80     18.16 o 
  -2  15   1       73.44       64.34     12.28 o 
  -1  15   1      162.13      166.62     12.24 o 
   0  15   1      739.28      823.19     26.35 o 
   1  15   1      156.69      145.41     13.13 o 
   2  15   1       69.51       67.27     11.11 o 
   3  15   1       94.13      136.31     19.19 o 
   4  15   1       38.86       31.24     14.39 o 
   5  15   1       78.18       60.55     16.15 o 
   6  15   1       15.01        8.29     14.43 o 
   7  15   1       26.14       42.80     20.14 o 
   8  15   1       49.06       31.84     23.88 o 
   9  15   1       37.54       27.04     21.43 o 
  10  15   1        4.38       15.53     24.10 o 
  -9  16   1        1.45      -16.75     20.80 o 
  -8  16   1      360.52      355.05     33.20 o 
  -7  16   1        2.39       32.55     20.65 o 
  -6  16   1      616.31      716.40     36.87 o 
  -5  16   1       48.44       49.55     16.19 o 
  -4  16   1      454.55      444.67     27.26 o 
  -3  16   1      215.95      217.39     20.45 o 
  -2  16   1      563.87      560.67     28.62 o 
  -1  16   1       69.29       68.51     12.28 o 
   0  16   1     1076.43     1075.77     39.27 o 
   1  16   1       68.03       76.24     13.26 o 
   2  16   1      555.95      526.37     24.96 o 
   3  16   1      205.84      235.87     23.33 o 
   4  16   1      414.72      393.15     26.27 o 
   5  16   1       53.18       66.86     17.22 o 
   6  16   1      606.41      729.30     36.46 o 
   7  16   1        3.48       19.88     20.00 o 
   8  16   1      371.68      446.90     35.89 o 
   9  16   1        1.58      -17.61     21.92 o 
  -9  17   1       18.09      -10.14     26.61 o 
  -8  17   1       13.67        4.59     21.72 o 
  -7  17   1       25.19       20.23     11.94 o 
  -6  17   1       23.00       16.01     16.37 o 
  -5  17   1       68.10       40.50     17.09 o 
  -4  17   1       30.44       19.37     17.39 o 
  -3  17   1       15.37       -1.19     13.86 o 
  -2  17   1       27.20       22.27     19.61 o 
  -1  17   1       16.99       26.55     12.04 o 
   0  17   1       10.11       17.22     11.40 o 
   1  17   1       16.93       13.22     11.34 o 
   2  17   1       27.98       -1.86     19.34 o 
   3  17   1       13.19       25.49     17.05 o 
   4  17   1       28.42       23.51     17.17 o 
   5  17   1       59.47       57.63     17.66 o 
   6  17   1       22.04        6.64     16.33 o 
   7  17   1       25.77        5.44     11.91 o 
   8  17   1       12.85       12.36     22.33 o 
   9  17   1       20.26       -6.75     23.44 o 
  -8  18   1       64.58       84.84     40.11 o 
  -7  18   1      144.26      177.41     29.06 o 
  -6  18   1      152.02      181.95     24.41 o 
  -5  18   1      234.94      263.52     25.47 o 
  -4  18   1      472.60      524.91     31.63 o 
  -3  18   1      169.32      163.47     24.16 o 
  -2  18   1      100.73       82.04     22.97 o 
  -1  18   1      384.14      394.02     24.75 o 
   0  18   1       14.48       40.68     13.06 o 
   1  18   1      392.53      444.63     22.82 o 
   2  18   1      107.14      106.82     18.81 o 
   3  18   1      182.70      212.70     52.01 o 
   4  18   1      490.46      534.16     35.72 o 
   5  18   1      249.95      217.96     27.47 o 
   6  18   1      173.46      206.67     24.41 o 
   7  18   1      134.14      155.28     28.03 o 
   8  18   1       70.58       53.22     25.74 o 
  -7  19   1        0.39      -20.50     20.50 o 
  -6  19   1       42.10       15.48     19.75 o 
  -5  19   1       32.72       26.94     18.67 o 
  -4  19   1        1.59      -20.08     20.08 o 
  -3  19   1       66.43       56.99     23.67 o 
  -2  19   1      111.11      129.82     29.85 o 
  -1  19   1       88.80       69.27     16.24 o 
   0  19   1       39.39       26.65     14.67 o 
   1  19   1       88.16       95.59     17.07 o 
   2  19   1      111.01      111.63     18.95 o 
   3  19   1       64.41       76.98     26.83 o 
   4  19   1        1.56      -19.69     19.69 o 
   5  19   1       29.54       14.11     19.75 o 
   6  19   1       42.80       33.72     20.26 o 
   7  19   1        0.08        0.37     23.79 o 
  -6  20   1        6.11       16.80     19.36 o 
  -5  20   1      322.61      390.08     34.80 o 
  -4  20   1       11.02       15.54     25.54 o 
  -3  20   1      497.99      565.51     49.82 o 
  -2  20   1       71.32      102.86     30.23 o 
  -1  20   1      174.23      183.14     20.50 o 
   0  20   1      289.76      272.82     23.42 o 
   1  20   1      172.00      149.52     25.54 o 
   2  20   1       80.48      135.28     27.62 o 
   3  20   1      513.60      628.64     51.15 o 
   4  20   1       11.72       48.09     26.03 o 
   5  20   1      303.61      359.67     34.36 o 
   6  20   1        8.80      -14.16     19.42 o 
  -5  21   1       11.64        8.27     26.50 o 
  -4  21   1       41.48       18.26     27.28 o 
  -3  21   1       42.44       35.84     26.96 o 
  -2  21   1       49.35       97.46     30.12 o 
  -1  21   1        9.18        4.04     28.30 o 
   0  21   1       60.74       80.05     18.75 o 
   1  21   1        8.64       19.01     27.41 o 
   2  21   1       49.25       76.27     29.30 o 
   3  21   1       41.06       61.33     28.57 o 
   4  21   1       43.18       15.33     25.25 o 
   5  21   1       11.45       12.40     27.23 o 
  -3  22   1       14.40        3.60     27.74 o 
  -2  22   1      153.48      229.74     46.67 o 
  -1  22   1       26.09       24.98     63.31 o 
   0  22   1      138.25       82.81     56.11 o 
   1  22   1       26.75       22.16     29.46 o 
   2  22   1      163.02      204.30     67.17 o 
   3  22   1       10.45        9.47     26.61 o 
   0   0   2    41563.21    34988.07   1207.16 o 
   2   0   2     4439.62     3346.17    112.26 o 
   3   0   2       13.05       20.76      5.27 o 
   4   0   2     1344.45     1104.01     31.05 o 
   5   0   2       24.29       16.42      6.06 o 
   6   0   2      189.99      136.49     14.29 o 
   7   0   2      123.92      142.30     10.18 o 
   8   0   2     2788.70     2711.45     65.96 o 
   9   0   2        7.32        9.68      9.37 o 
  10   0   2     1509.42     1579.26     42.23 o 
  11   0   2       12.65       17.45     15.71 o 
  12   0   2      111.20      148.26     30.41 o 
  13   0   2        0.97       34.14     33.12 o 
 -13   1   2       32.45       15.38     45.77 o 
 -12   1   2        6.47       34.90     20.79 o 
 -11   1   2      115.28       98.96     16.88 o 
 -10   1   2       63.56       33.03     12.78 o 
  -9   1   2      566.26      562.13     20.60 o 
  -8   1   2       63.79       64.74      9.24 o 
  -7   1   2      859.23      966.46     26.47 o 
  -6   1   2     2025.82     1998.94     48.89 o 
  -5   1   2      187.91      177.52     14.25 o 
  -4   1   2       40.69       62.22     10.89 o 
  -3   1   2     3360.80     3617.71     94.47 o 
  -2   1   2     3823.34     5257.34    181.56 o 
  -1   1   2     1794.74     1581.13     33.38 o 
   1   1   2     1855.77     1636.50     33.66 o 
   2   1   2     3798.56     5291.45    128.73 o 
   3   1   2     3370.34     3737.66     86.56 o 
   4   1   2       51.25       55.01      5.60 o 
   5   1   2      180.44      197.09     12.48 o 
   6   1   2     1977.59     1966.48     43.13 o 
   7   1   2      833.61      914.49     24.78 o 
   8   1   2       71.64       81.76     10.32 o 
   9   1   2      549.32      532.30     21.55 o 
  10   1   2       58.79       54.96     11.95 o 
  11   1   2      101.64       97.93     14.93 o 
  12   1   2        8.12       -1.75     23.45 o 
 -13   2   2       72.72      104.03     30.86 o 
 -12   2   2      225.40      266.69     23.22 o 
 -11   2   2      552.00      502.21     27.92 o 
 -10   2   2      205.98      192.32     24.95 o 
  -9   2   2     2304.64     2277.80     63.52 o 
  -8   2   2      281.34      331.04     15.46 o 
  -7   2   2     2357.78     2211.14     51.77 o 
  -6   2   2      222.29      177.32     10.17 o 
  -5   2   2      960.20      956.29     46.51 o 
  -4   2   2     2788.67     2483.75     57.55 o 
  -3   2   2     7283.70     7506.57    157.87 o 
  -2   2   2     2908.37     3135.29     59.20 o 
  -1   2   2    44113.44    45343.43    900.96 o 
   1   2   2    43247.07    45165.34    967.95 o 
   2   2   2     2521.23     2772.45     58.76 o 
   3   2   2     8144.94     7942.28    216.61 o 
   4   2   2     2930.02     2545.24     54.48 o 
   5   2   2      796.27      788.22     43.15 o 
   6   2   2      290.82      246.79     10.71 o 
   7   2   2     2461.66     2235.46     48.96 o 
   8   2   2      217.59      257.27     13.81 o 
   9   2   2     2267.57     2259.95     51.99 o 
  10   2   2      173.58      171.99     16.27 o 
  11   2   2      516.02      519.31     30.54 o 
  12   2   2      215.62      243.24     31.30 o 
 -13   3   2       15.36       32.26     27.64 o 
 -12   3   2      143.89       89.93     22.71 o 
 -11   3   2       12.89       12.75     14.12 o 
 -10   3   2        9.55       13.37     12.93 o 
  -9   3   2      330.70      330.20     20.81 o 
  -8   3   2      544.56      550.27     20.94 o 
  -7   3   2      322.44      337.63     14.34 o 
  -6   3   2      636.78      604.36     19.52 o 
  -5   3   2      205.65      208.86     14.44 o 
  -4   3   2      264.59      303.20     14.71 o 
  -3   3   2     7741.53     7339.04    149.97 o 
  -2   3   2    14200.89    16636.98    318.51 o 
  -1   3   2     3885.11     4251.28     90.00 o 
   1   3   2     3796.80     4093.59     87.61 o 
   2   3   2    14272.60    16605.93    301.29 o 
   3   3   2     7711.04     7306.57    151.60 o 
   4   3   2      289.41      339.99     13.76 o 
   5   3   2      207.34      185.90     18.76 o 
   6   3   2      599.73      547.58     16.99 o 
   7   3   2      328.09      358.48     14.35 o 
   8   3   2      571.86      522.82     18.95 o 
   9   3   2      320.24      310.31     16.03 o 
  10   3   2        6.47       -0.38     12.23 o 
  11   3   2       11.22       14.03     15.64 o 
  12   3   2      123.18      130.33     25.81 o 
  13   3   2       14.17       17.35     45.99 o 
 -13   4   2      169.53      189.36     29.66 o 
 -12   4   2      102.55       89.62     20.09 o 
 -11   4   2      703.14      704.24     36.30 o 
 -10   4   2      314.16      298.82     24.28 o 
  -9   4   2     1622.62     1697.67     56.90 o 
  -8   4   2      440.16      452.31     22.55 o 
  -7   4   2     1587.32     1545.19     41.03 o 
  -6   4   2      106.39      132.52      9.33 o 
  -5   4   2     4728.02     4731.91    108.99 o 
  -3   4   2     2089.22     1768.66     34.98 o 
  -2   4   2     9680.12    10731.28    197.12 o 
  -1   4   2    32400.00    35719.63    762.56 o 
   0   4   2     4112.04     4663.46    109.63 o 
   1   4   2    34508.10    37733.32    760.86 o 
   2   4   2     9433.09    10480.37    182.36 o 
   3   4   2     2112.28     1812.99     36.53 o 
   4   4   2     1170.55     1537.47     40.41 o 
   5   4   2     5028.18     5006.49    101.02 o 
   6   4   2      111.36      104.37      9.99 o 
   7   4   2     1557.13     1543.66     38.24 o 
   8   4   2      494.28      517.08     19.70 o 
   9   4   2     1558.76     1643.39     53.34 o 
  10   4   2      334.62      346.49     25.17 o 
  11   4   2      664.87      628.52     38.56 o 
  12   4   2       91.33      114.93     25.57 o 
  13   4   2      191.65      188.99     53.42 o 
 -13   5   2        6.98      -12.35     21.83 o 
 -12   5   2        2.38        6.90     17.04 o 
 -11   5   2       66.87       76.76     18.40 o 
 -10   5   2      282.40      306.58     26.75 o 
  -9   5   2      302.58      285.84     20.02 o 
  -8   5   2      165.47      174.50     17.80 o 
  -7   5   2      610.15      590.15     27.64 o 
  -6   5   2      408.34      372.68     14.33 o 
  -5   5   2     2189.06     2493.32     56.56 o 
  -4   5   2      531.38      548.39     24.67 o 
  -3   5   2       92.80      105.61      9.09 o 
  -2   5   2     5815.29     6225.00    120.47 o 
  -1   5   2     3101.87     2674.75     50.34 o 
   0   5   2     1190.35     1021.57     25.08 o 
   1   5   2     3050.80     2654.64     57.99 o 
   2   5   2     5860.47     6208.02    103.93 o 
   3   5   2      102.24      101.90     11.27 o 
   4   5   2      543.50      562.54     16.82 o 
   5   5   2     2159.63     2399.14     58.01 o 
   6   5   2      400.47      397.72     14.39 o 
   7   5   2      622.17      599.71     19.38 o 
   8   5   2      169.65      153.63     13.12 o 
   9   5   2      280.46      243.26     17.87 o 
  10   5   2      308.28      329.94     34.06 o 
  11   5   2       75.54       52.43     21.30 o 
  12   5   2        4.87        9.04     21.09 o 
  13   5   2        5.97       -9.94     23.35 o 
 -12   6   2      199.66      248.64     40.07 o 
 -11   6   2       33.06       49.91     18.29 o 
 -10   6   2     1018.28     1048.73     45.02 o 
  -9   6   2      219.55      208.60     18.54 o 
  -8   6   2      171.20      192.62     19.05 o 
  -7   6   2      907.09      920.74     36.01 o 
  -6   6   2     1576.48     1487.27     49.68 o 
  -5   6   2        7.18       10.00      4.54 o 
  -4   6   2     6036.07     5792.73    100.18 o 
  -3   6   2     4160.24     4212.77     85.31 o 
  -2   6   2     3723.65     3506.82     63.74 o 
  -1   6   2      890.02     1238.28     25.37 o 
   0   6   2     1637.75     1564.84     32.91 o 
   1   6   2      902.81     1216.63     26.69 o 
   2   6   2     3501.82     3275.80     58.21 o 
   3   6   2     4334.60     4427.17     79.06 o 
   4   6   2     6083.73     5873.81    101.77 o 
   5   6   2       14.99       25.16      5.66 o 
   6   6   2     1663.02     1587.25     38.03 o 
   7   6   2      871.46      914.21     30.78 o 
   8   6   2      232.41      253.79     17.80 o 
   9   6   2      218.22      229.20     22.47 o 
  10   6   2     1120.94     1185.13     57.72 o 
  11   6   2       41.61       35.03     21.19 o 
  12   6   2      178.26      228.46     32.39 o 
 -12   7   2       12.88       17.39     18.75 o 
 -11   7   2      133.26      129.92     21.68 o 
 -10   7   2      503.05      630.27     36.99 o 
  -9   7   2      608.64      650.80     42.24 o 
  -8   7   2       82.75       93.69     16.20 o 
  -7   7   2      622.15      664.63     29.91 o 
  -6   7   2      169.97      155.63     15.38 o 
  -5   7   2      507.26      547.28     21.61 o 
  -4   7   2      661.52      588.46     22.69 o 
  -3   7   2      517.88      498.93     14.35 o 
  -2   7   2     1428.77     1260.00     25.22 o 
  -1   7   2     1123.21     1070.22     26.16 o 
   0   7   2      792.35      988.16     21.60 o 
   1   7   2     1131.13     1100.52     24.82 o 
   2   7   2     1408.64     1213.82     24.06 o 
   3   7   2      522.17      546.29     13.47 o 
   4   7   2      665.05      613.51     19.69 o 
   5   7   2      476.22      537.26     20.90 o 
   6   7   2      172.03      176.12     13.87 o 
   7   7   2      608.22      642.57     29.26 o 
   8   7   2       83.11       77.03     15.25 o 
   9   7   2      618.54      630.59     34.96 o 
  10   7   2      504.97      538.36     42.39 o 
  11   7   2      143.42      171.46     28.05 o 
  12   7   2       11.73      -20.11     25.05 o 
 -12   8   2      125.42      163.60     24.24 o 
 -11   8   2      234.30      278.89     26.57 o 
 -10   8   2      310.96      318.03     26.72 o 
  -9   8   2      244.31      280.78     24.07 o 
  -8   8   2      224.15      287.96     25.78 o 
  -7   8   2     1134.48     1033.06     40.22 o 
  -6   8   2      551.91      633.18     27.65 o 
  -5   8   2     3015.85     2855.23     84.57 o 
  -4   8   2     1393.80     1531.78     29.30 o 
  -3   8   2     1862.48     1854.23     42.02 o 
  -2   8   2     4028.06     3784.29     70.33 o 
  -1   8   2     1800.62     2208.49     42.91 o 
   0   8   2     1574.79     1037.90     22.91 o 
   1   8   2     1528.69     1934.85     43.02 o 
   2   8   2     4259.07     3973.07     67.73 o 
   3   8   2     1846.81     1904.60     36.57 o 
   4   8   2     1213.45     1318.51     30.27 o 
   5   8   2     3107.51     3007.18     66.65 o 
   6   8   2      495.82      512.25     25.96 o 
   7   8   2     1116.22     1060.58     39.83 o 
   8   8   2      168.87      220.34     22.02 o 
   9   8   2      259.93      252.09     24.99 o 
  10   8   2      352.56      407.64     30.55 o 
  11   8   2      208.19      224.75     31.55 o 
  12   8   2      116.29      161.83     31.51 o 
 -12   9   2       49.35       67.88     21.07 o 
 -11   9   2       41.44        7.76     18.00 o 
 -10   9   2       23.17       19.03     16.40 o 
  -9   9   2      138.21      117.76     22.01 o 
  -8   9   2      239.18      301.50     27.88 o 
  -7   9   2      235.25      257.67     24.83 o 
  -6   9   2      122.60      137.74     15.62 o 
  -5   9   2      596.52      617.09     18.39 o 
  -4   9   2        8.97        7.85      5.37 o 
  -3   9   2      805.94      894.89     31.92 o 
  -2   9   2      641.63      670.18     20.26 o 
  -1   9   2      166.44      160.16     10.46 o 
   0   9   2     1002.80      626.60     20.09 o 
   1   9   2      162.22      172.56      8.93 o 
   2   9   2      654.64      666.36     17.43 o 
   3   9   2      789.21      895.79     32.97 o 
   4   9   2        9.48        5.37      7.10 o 
   5   9   2      562.62      569.32     17.99 o 
   6   9   2      110.04      124.25     17.94 o 
   7   9   2      257.55      254.12     22.51 o 
   8   9   2      223.38      326.67     25.85 o 
   9   9   2      140.50      122.16     20.78 o 
  10   9   2       18.38        5.57     18.02 o 
  11   9   2       38.57       23.79     22.91 o 
  12   9   2       58.52       27.37     24.33 o 
 -12  10   2       17.82       28.31     20.17 o 
 -11  10   2      386.45      425.93     32.66 o 
 -10  10   2       19.53       27.86     17.50 o 
  -9  10   2      606.51      634.46     35.04 o 
  -8  10   2      148.85      175.40     20.74 o 
  -7  10   2      984.73      989.20     46.82 o 
  -6  10   2      799.91      767.96     39.00 o 
  -5  10   2     1178.58     1076.83     36.13 o 
  -4  10   2      287.50      382.33     18.59 o 
  -3  10   2     4139.66     3964.85     84.71 o 
  -2  10   2       72.36       86.51      7.88 o 
  -1  10   2     3927.00     3572.07     68.50 o 
   0  10   2       44.73       56.54      6.51 o 
   1  10   2     3957.58     3616.96     73.98 o 
   2  10   2       64.73       72.44      6.85 o 
   3  10   2     3807.33     3569.43     70.34 o 
   4  10   2      316.00      398.76     17.10 o 
   5  10   2     1364.54     1241.70     37.80 o 
   6  10   2      826.03      796.54     34.24 o 
   7  10   2     1013.27      937.48     42.99 o 
   8  10   2      153.84      135.03     21.03 o 
   9  10   2      586.95      597.84     36.79 o 
  10  10   2       20.61       -0.32     17.88 o 
  11  10   2      383.83      387.50     39.72 o 
  12  10   2       20.47       12.49     25.39 o 
 -11  11   2       18.15       65.32     22.01 o 
 -10  11   2        6.08        3.09     17.25 o 
  -9  11   2       36.78       31.72     17.37 o 
  -8  11   2        2.16       11.36     15.13 o 
  -7  11   2       47.99       28.01     18.45 o 
  -6  11   2       70.37       76.24     18.46 o 
  -5  11   2        5.07       -4.88      7.75 o 
  -4  11   2      342.26      389.17     20.74 o 
  -3  11   2      392.00      383.95     16.34 o 
  -2  11   2      459.70      413.26     16.90 o 
  -1  11   2      193.26      214.13      9.71 o 
   0  11   2      615.16      630.26     17.46 o 
   1  11   2      191.71      221.10     11.94 o 
   2  11   2      472.56      447.51     15.36 o 
   3  11   2      387.25      390.47     13.84 o 
   4  11   2      325.38      364.36     19.29 o 
   5  11   2        4.12       -6.84      9.73 o 
   6  11   2       73.21       60.99     16.97 o 
   7  11   2       52.80       31.08     16.60 o 
   8  11   2        0.54      -11.16     15.87 o 
   9  11   2       37.50       51.36     19.37 o 
  10  11   2        2.82       32.45     19.72 o 
  11  11   2       18.71        5.87     24.06 o 
 -11  12   2       88.60       78.69     24.40 o 
 -10  12   2      253.30      216.63     28.56 o 
  -9  12   2      159.88      138.50     24.51 o 
  -8  12   2      295.46      238.38     25.88 o 
  -7  12   2      421.10      415.97     35.12 o 
  -6  12   2      506.64      565.49     28.92 o 
  -5  12   2      361.42      424.65     27.45 o 
  -4  12   2      987.73     1059.07     38.47 o 
  -3  12   2      114.40      120.08     12.17 o 
  -2  12   2     1759.09     1697.00     43.19 o 
  -1  12   2      554.43      523.91     15.91 o 
   0  12   2     2376.01     2346.55     48.21 o 
   1  12   2      544.98      525.00     17.82 o 
   2  12   2     1714.80     1662.42     41.87 o 
   3  12   2      152.72      142.05     10.45 o 
   4  12   2     1027.48     1101.41     36.67 o 
   5  12   2      356.32      421.63     22.30 o 
   6  12   2      480.35      568.14     28.92 o 
   7  12   2      434.96      371.38     28.99 o 
   8  12   2      253.98      249.98     29.78 o 
   9  12   2      176.33      138.77     24.28 o 
  10  12   2      227.14      170.22     26.92 o 
  11  12   2       87.03      119.47     30.47 o 
 -11  13   2       23.43       67.22     24.24 o 
 -10  13   2        9.01      -19.34     28.17 o 
  -9  13   2       71.80       30.59     20.91 o 
  -8  13   2       43.62       -5.92     18.75 o 
  -7  13   2      303.68      282.06     26.84 o 
  -6  13   2      270.98      268.00     17.68 o 
  -5  13   2      505.54      478.58     30.57 o 
  -4  13   2      115.59       80.83     16.56 o 
  -3  13   2      272.60      324.62     20.00 o 
  -2  13   2      151.67      162.53     12.90 o 
  -1  13   2      166.34      186.55     11.29 o 
   0  13   2      209.18      280.91     24.58 o 
   1  13   2      173.22      185.34     12.48 o 
   2  13   2      162.14      172.64     12.22 o 
   3  13   2      254.28      294.85     17.08 o 
   4  13   2      110.59       88.13     13.53 o 
   5  13   2      479.73      534.96     27.89 o 
   6  13   2      276.24      261.47     21.49 o 
   7  13   2      321.36      333.66     28.10 o 
   8  13   2       43.96       44.28     32.53 o 
   9  13   2       83.14       90.14     22.75 o 
  10  13   2       10.42        8.39     28.95 o 
  11  13   2       18.73       18.45     26.05 o 
 -10  14   2      202.01      227.25     30.58 o 
  -9  14   2       66.90      113.09     24.96 o 
  -8  14   2      323.02      274.22     29.21 o 
  -7  14   2      101.59      117.11     22.02 o 
  -6  14   2      585.03      611.74     27.17 o 
  -5  14   2      105.71      121.77     17.19 o 
  -4  14   2      414.89      448.57     29.54 o 
  -3  14   2      456.02      465.85     27.81 o 
  -2  14   2     1655.40     1712.48     47.37 o 
  -1  14   2      364.28      354.71     15.48 o 
   0  14   2     1499.41     1475.41     34.59 o 
   1  14   2      363.32      332.75     18.28 o 
   2  14   2     1623.62     1603.78     42.81 o 
   3  14   2      419.09      394.76     20.45 o 
   4  14   2      496.56      494.51     24.68 o 
   5  14   2      100.49      107.83     18.13 o 
   6  14   2      495.87      597.19     32.67 o 
   7  14   2       86.49      122.00     39.54 o 
   8  14   2      322.27      354.42     31.46 o 
   9  14   2       72.80       93.19     24.55 o 
  10  14   2      209.91      145.84     27.43 o 
 -10  15   2       47.97       19.09     23.88 o 
  -9  15   2       50.92       44.86     28.97 o 
  -8  15   2       52.40       57.46     22.80 o 
  -7  15   2       74.81       68.92     20.67 o 
  -6  15   2       93.77       69.41     12.67 o 
  -5  15   2      175.23      123.19     18.17 o 
  -4  15   2      175.82      204.14     20.03 o 
  -3  15   2       47.26       55.19     14.73 o 
  -2  15   2      302.77      306.09     16.41 o 
  -1  15   2      218.56      193.62     12.10 o 
   0  15   2       58.08       40.84     10.09 o 
   1  15   2      228.56      191.86     14.20 o 
   2  15   2      303.60      296.04     16.64 o 
   3  15   2       40.44       57.06     12.61 o 
   4  15   2      167.00      180.22     21.83 o 
   5  15   2      160.72      149.49     19.24 o 
   6  15   2       88.68       72.38     17.28 o 
   7  15   2       76.70       82.93     22.17 o 
   8  15   2       52.82       41.87     26.39 o 
   9  15   2       53.24       51.23     23.13 o 
  10  15   2       52.93       54.97     29.45 o 
  -9  16   2      270.38      282.61     51.65 o 
  -8  16   2       24.38       51.39     23.01 o 
  -7  16   2      311.99      356.83     31.94 o 
  -6  16   2       47.58       42.58     12.95 o 
  -5  16   2      511.05      571.79     31.63 o 
  -4  16   2      262.15      292.85     23.20 o 
  -3  16   2      838.45      916.31     49.76 o 
  -2  16   2      341.18      347.45     22.14 o 
  -1  16   2     1180.37     1135.63     37.15 o 
   0  16   2      471.60      420.78     25.67 o 
   1  16   2     1244.71     1192.57     37.81 o 
   2  16   2      319.09      356.81     24.21 o 
   3  16   2      810.03      803.38     33.73 o 
   4  16   2      276.55      225.89     24.62 o 
   5  16   2      463.98      545.99     34.22 o 
   6  16   2       54.70       47.65     17.06 o 
   7  16   2      339.03      387.79     22.65 o 
   8  16   2       23.94       -3.47     19.55 o 
   9  16   2      258.30      258.88     32.23 o 
  -8  17   2       39.09       29.76     25.18 o 
  -7  17   2       10.99       36.86     21.62 o 
  -6  17   2       34.82       52.59     13.96 o 
  -5  17   2       65.14       84.77     18.78 o 
  -4  17   2      127.44      134.94     20.13 o 
  -3  17   2      110.24      106.87     17.27 o 
  -2  17   2      152.51      193.47     21.16 o 
  -1  17   2       73.12       64.51     14.24 o 
   0  17   2        8.06        8.84     10.60 o 
   1  17   2       75.68       60.04     13.22 o 
   2  17   2      157.04      151.19     18.21 o 
   3  17   2      110.93      109.75     15.97 o 
   4  17   2      118.36      129.58     21.42 o 
   5  17   2       67.41       85.31     21.15 o 
   6  17   2       28.85       33.15     19.26 o 
   7  17   2       11.02       -0.85     19.21 o 
   8  17   2       42.57       48.71     25.42 o 
  -8  18   2      148.66      141.23     29.63 o 
  -7  18   2      103.68      103.04     25.66 o 
  -6  18   2      146.54      157.89     23.10 o 
  -5  18   2      310.07      331.20     28.73 o 
  -4  18   2      100.64      102.93     28.85 o 
  -3  18   2      201.18      218.86     21.48 o 
  -2  18   2      204.36      231.99     31.95 o 
  -1  18   2      155.94      146.33     17.66 o 
   0  18   2      407.81      435.33     25.72 o 
   1  18   2      155.02      165.35     16.35 o 
   2  18   2      240.38      258.94     23.92 o 
   3  18   2      195.64      194.36     20.04 o 
   4  18   2      120.70      105.10     22.65 o 
   5  18   2      324.91      351.55     33.40 o 
   6  18   2      158.57      164.47     25.70 o 
   7  18   2      122.44      119.69     29.16 o 
   8  18   2      142.22       90.81     25.85 o 
  -7  19   2       19.48       12.11     22.62 o 
  -6  19   2       14.58      -12.78     21.32 o 
  -5  19   2       15.34       23.88     18.31 o 
  -4  19   2       35.00       46.82     18.11 o 
  -3  19   2       15.11        1.81     22.14 o 
  -2  19   2       32.24       92.09     27.45 o 
  -1  19   2       57.09       21.09     16.82 o 
   0  19   2      150.84      171.99     19.51 o 
   1  19   2       59.23       28.13     13.05 o 
   2  19   2       34.37       30.90     16.56 o 
   3  19   2       13.47       23.50     25.61 o 
   4  19   2       31.55       47.34     20.95 o 
   5  19   2       14.29       12.12     19.86 o 
   6  19   2       11.71        9.16     20.14 o 
   7  19   2       17.75       13.08     24.31 o 
  -6  20   2      251.07      267.01     28.77 o 
  -5  20   2        3.92       30.56     19.72 o 
  -4  20   2      372.31      388.16     42.20 o 
  -3  20   2       74.02      116.40     31.03 o 
  -2  20   2      375.20      389.12     41.51 o 
  -1  20   2       60.70       53.34     19.89 o 
   0  20   2       56.14       63.08     16.42 o 
   1  20   2       66.63       72.72     26.42 o 
   2  20   2      370.70      412.25     28.71 o 
   3  20   2       76.36      164.55     31.48 o 
   4  20   2      383.50      466.72     43.12 o 
   5  20   2        4.48       -9.96     21.07 o 
   6  20   2      243.82      274.86     32.39 o 
  -5  21   2       29.94       48.67     26.85 o 
  -4  21   2       31.05       43.81     28.83 o 
  -3  21   2       30.46       41.30     27.03 o 
  -2  21   2       39.32       59.69     29.63 o 
  -1  21   2       12.50       25.25     29.78 o 
   0  21   2       32.64       18.42     15.92 o 
   1  21   2       12.68       19.28     27.43 o 
   2  21   2       37.10       39.52     30.92 o 
   3  21   2       32.93       81.02     29.06 o 
   4  21   2       29.31       29.02     27.32 o 
   5  21   2       27.67       26.75     27.04 o 
  -3  22   2      231.69      302.92     42.04 o 
  -2  22   2       33.65       10.99     28.20 o 
  -1  22   2      100.37      141.04     34.42 o 
   0  22   2      130.11      161.28     39.17 o 
   1  22   2      122.55      140.35     37.99 o 
   2  22   2       35.04       32.46     33.62 o 
   3  22   2      242.33      317.56     42.88 o 
   1   0   3    27791.21    27521.24    523.90 o 
   2   0   3     9941.42    11663.14    255.79 o 
   3   0   3     8151.79     9181.06    232.57 o 
   4   0   3       58.33       24.31      4.90 o 
   5   0   3      246.35      225.49     12.18 o 
   6   0   3      815.45      868.04     25.79 o 
   7   0   3     3293.34     3311.57     79.62 o 
   8   0   3       61.60       58.93      9.94 o 
   9   0   3     4306.22     4201.47    109.90 o 
  10   0   3      433.65      410.86     21.94 o 
  11   0   3      395.33      501.66     30.54 o 
  12   0   3       14.76       16.27     19.87 o 
  13   0   3       35.21       59.40     52.89 o 
 -13   1   3       43.91       62.59     38.91 o 
 -12   1   3       20.13       37.96     18.80 o 
 -11   1   3       52.39       37.25     16.33 o 
 -10   1   3       45.58       34.71     13.62 o 
  -9   1   3      126.34      145.67     14.30 o 
  -8   1   3      585.48      574.03     21.02 o 
  -7   1   3       46.97       78.10      8.87 o 
  -6   1   3      298.58      328.41     14.01 o 
  -5   1   3      812.72      752.33     21.89 o 
  -4   1   3       52.94       56.90      7.08 o 
  -3   1   3     2704.85     2501.28     64.46 o 
  -2   1   3     6800.59     7080.14    129.74 o 
  -1   1   3    12812.96    11196.52    237.67 o 
   1   1   3    12857.40    11269.94    200.54 o 
   2   1   3     6836.29     7145.43    152.02 o 
   3   1   3     2650.73     2518.78     75.11 o 
   4   1   3       58.72       58.50      7.02 o 
   5   1   3      800.84      730.21     23.45 o 
   6   1   3      261.42      288.76     13.54 o 
   7   1   3       40.71       44.59      8.92 o 
   8   1   3      593.18      585.79     24.33 o 
   9   1   3      115.93      134.23     15.09 o 
  10   1   3       49.66       41.59     11.36 o 
  11   1   3       55.79       56.55     17.03 o 
  12   1   3       14.81       18.91     34.93 o 
  13   1   3       44.40       62.74     35.89 o 
 -13   2   3       68.45       90.51     31.54 o 
 -12   2   3      335.49      382.49     25.91 o 
 -11   2   3       65.60       65.66     16.58 o 
 -10   2   3      632.42      733.65     39.06 o 
  -9   2   3     1159.85     1136.04     37.39 o 
  -8   2   3     2032.59     2026.67     49.60 o 
  -7   2   3       98.54       98.94     11.15 o 
  -6   2   3     1327.09     1357.23     31.96 o 
  -5   2   3     1997.15     1837.95     40.95 o 
  -4   2   3     2625.93     2121.39     48.51 o 
  -3   2   3      784.10      664.94     17.30 o 
  -2   2   3     3416.47     3427.86     64.59 o 
  -1   2   3    30156.30    32784.33    597.17 o 
   1   2   3    29724.37    32198.54    679.77 o 
   2   2   3     3096.10     3065.30     60.06 o 
   3   2   3      779.72      680.55     17.89 o 
   4   2   3     3025.16     2526.45     58.13 o 
   5   2   3     1911.22     1739.19     40.83 o 
   6   2   3     1139.01     1173.82     36.73 o 
   7   2   3       58.19       48.91      8.64 o 
   8   2   3     2058.53     2090.64     50.59 o 
   9   2   3     1072.37     1000.88     34.05 o 
  10   2   3      550.71      645.19     27.59 o 
  11   2   3       62.27       78.51     17.79 o 
  12   2   3      329.74      337.76     30.33 o 
  13   2   3       76.24       39.25     50.62 o 
 -13   3   3      105.04      122.91     33.10 o 
 -12   3   3       29.21       22.73     17.08 o 
 -11   3   3       40.09       45.12     15.43 o 
 -10   3   3      165.93      179.02     24.06 o 
  -9   3   3        9.11       22.51     15.73 o 
  -8   3   3      920.71      816.82     29.34 o 
  -7   3   3       32.12       33.46      7.86 o 
  -6   3   3        0.54       17.32      6.07 o 
  -5   3   3      604.87      725.31     19.42 o 
  -4   3   3     1870.56     2346.60     93.47 o 
  -3   3   3     2682.53     2961.23     69.97 o 
  -2   3   3     8133.68     7989.91    139.21 o 
  -1   3   3    27661.97    29478.70    511.78 o 
   0   3   3     4659.44     3524.84     86.24 o 
   1   3   3    27541.28    29415.09    566.69 o 
   2   3   3     8287.57     8123.19    147.63 o 
   3   3   3     2697.64     3071.14     59.41 o 
   4   3   3     1933.25     2382.51     97.46 o 
   5   3   3      572.23      657.79     21.35 o 
   6   3   3        0.25        8.47      6.64 o 
   7   3   3       32.03       44.34      8.42 o 
   8   3   3      882.54      794.53     25.93 o 
   9   3   3        7.32       -1.97     10.19 o 
  10   3   3      174.36      139.18     15.25 o 
  11   3   3       47.99       37.05     18.35 o 
  12   3   3       30.23        6.28     18.78 o 
  13   3   3       99.53       56.98     47.21 o 
 -13   4   3       44.81       41.07     24.23 o 
 -12   4   3       97.53      118.34     22.18 o 
 -11   4   3       20.34        6.34     14.94 o 
 -10   4   3       65.04       58.89     17.05 o 
  -9   4   3      829.46      731.36     38.47 o 
  -8   4   3     1139.39     1211.85     47.53 o 
  -7   4   3      754.26      771.97     32.46 o 
  -6   4   3     1724.17     1852.67     43.12 o 
  -5   4   3     1948.80     1919.78     44.00 o 
  -4   4   3    15687.62    16298.53    335.71 o 
  -3   4   3     7803.66     7418.55    128.08 o 
  -2   4   3     3268.97     2682.03     47.46 o 
  -1   4   3     5879.23     5963.61    112.88 o 
   0   4   3    10692.59    10528.59    231.20 o 
   1   4   3     5620.48     5733.83    114.42 o 
   2   4   3     3099.58     2501.25     49.82 o 
   3   4   3     7452.37     7126.78    146.49 o 
   4   4   3    16024.50    16663.66    340.33 o 
   5   4   3     2112.88     2028.65     48.25 o 
   6   4   3     1799.55     1877.93     43.33 o 
   7   4   3      805.46      786.42     25.75 o 
   8   4   3     1002.22     1067.25     33.51 o 
   9   4   3      893.36      791.85     30.77 o 
  10   4   3       41.50       45.00     15.10 o 
  11   4   3       19.54       23.52     18.12 o 
  12   4   3      101.60       99.85     25.17 o 
  13   4   3       39.91       36.57     29.23 o 
 -12   5   3       39.28       37.34     18.35 o 
 -11   5   3      164.16      156.20     21.58 o 
 -10   5   3      193.73      192.54     21.78 o 
  -9   5   3        7.09      -12.51     12.51 o 
  -8   5   3      470.37      408.71     24.41 o 
  -7   5   3       67.30       59.17     14.30 o 
  -6   5   3      165.75      170.58     11.80 o 
  -5   5   3      202.53      199.51      8.77 o 
  -4   5   3     1282.86     1147.30     54.03 o 
  -3   5   3     1203.59     1325.49     45.68 o 
  -2   5   3     7601.58     7221.60    122.46 o 
  -1   5   3     3010.59     4150.28     73.26 o 
   0   5   3      178.63      166.26     12.31 o 
   1   5   3     2933.35     4092.10     73.96 o 
   2   5   3     7786.00     7346.50    135.20 o 
   3   5   3     1239.04     1387.47     43.82 o 
   4   5   3     1301.81     1171.06     39.75 o 
   5   5   3      194.22      189.57     13.22 o 
   6   5   3      171.93      180.15     10.62 o 
   7   5   3       78.43       83.66     10.73 o 
   8   5   3      451.52      405.44     23.69 o 
   9   5   3       11.69        7.60     12.55 o 
  10   5   3      204.27      202.45     23.25 o 
  11   5   3      172.80      211.24     29.82 o 
  12   5   3       45.46       37.66     23.70 o 
 -12   6   3       55.90       49.69     19.98 o 
 -11   6   3      121.49      108.28     20.78 o 
 -10   6   3       53.64       48.90     16.56 o 
  -9   6   3      546.37      510.75     29.33 o 
  -8   6   3      417.03      326.56     23.26 o 
  -7   6   3     1973.25     1850.17     60.12 o 
  -6   6   3     1873.03     1886.32     58.80 o 
  -5   6   3     9133.45     9003.28    233.49 o 
  -4   6   3     5405.34     6030.24    114.76 o 
  -3   6   3    10345.30     9850.47    164.55 o 
  -2   6   3     2127.40     2299.82     42.64 o 
  -1   6   3     1582.28     1739.05     34.39 o 
   0   6   3     2524.07     2924.30     89.68 o 
   1   6   3     1390.93     1537.41     32.28 o 
   2   6   3     2274.53     2359.59     46.38 o 
   3   6   3    10281.84     9731.83    155.73 o 
   4   6   3     5600.19     6252.45    112.83 o 
   5   6   3     9032.91     9072.12    195.93 o 
   6   6   3     1795.09     1846.03     50.64 o 
   7   6   3     2028.52     1899.07     52.24 o 
   8   6   3      432.65      378.99     22.82 o 
   9   6   3      713.83      608.06     53.43 o 
  10   6   3       63.39       46.08     20.61 o 
  11   6   3      139.65      144.17     35.68 o 
  12   6   3       63.44       69.94     25.66 o 
 -12   7   3       69.55       71.69     21.05 o 
 -11   7   3       80.13       63.93     18.73 o 
 -10   7   3      108.51      101.84     19.08 o 
  -9   7   3      253.34      223.23     25.73 o 
  -8   7   3      992.72     1008.02     51.13 o 
  -7   7   3      512.62      482.76     25.84 o 
  -6   7   3       10.68        6.33      9.95 o 
  -5   7   3       29.81       56.97     10.80 o 
  -4   7   3      660.94      582.21     14.55 o 
  -3   7   3      856.87      789.01     16.25 o 
  -2   7   3      926.51      780.36     18.84 o 
  -1   7   3     1234.86      794.90     35.62 o 
   0   7   3     1692.60     1836.02     38.74 o 
   1   7   3     1178.18      789.60     35.20 o 
   2   7   3      976.58      838.77     18.63 o 
   3   7   3      821.94      756.58     16.57 o 
   4   7   3      658.89      588.73     15.15 o 
   5   7   3       33.00       58.66     10.55 o 
   6   7   3        8.61        4.76     10.14 o 
   7   7   3      515.91      485.05     20.80 o 
   8   7   3      980.19     1057.18     36.99 o 
   9   7   3      263.09      244.24     23.45 o 
  10   7   3      118.15      147.40     25.54 o 
  11   7   3       78.52       84.87     23.53 o 
  12   7   3       76.63       93.26     27.37 o 
 -12   8   3       65.03       34.43     20.41 o 
 -11   8   3       96.84       75.81     20.52 o 
 -10   8   3       73.96       72.05     18.57 o 
  -9   8   3       62.05       74.21     19.66 o 
  -8   8   3      636.34      612.62     31.59 o 
  -7   8   3     1792.73     1748.88     57.03 o 
  -6   8   3     1262.48     1184.33     42.38 o 
  -5   8   3     1913.56     1656.21     53.75 o 
  -4   8   3     2640.27     2567.48     52.16 o 
  -3   8   3     5042.00     4705.86     90.00 o 
  -2   8   3     2978.26     2645.16     49.47 o 
  -1   8   3     2711.97     2807.96     59.55 o 
   0   8   3     1308.15     1497.05     31.11 o 
   1   8   3     2808.09     2882.75     58.11 o 
   2   8   3     2978.77     2580.12     49.80 o 
   3   8   3     5197.56     4927.90     83.18 o 
   4   8   3     2653.38     2547.78     52.32 o 
   5   8   3     1960.19     1722.06     40.80 o 
   6   8   3     1292.56     1167.28     37.03 o 
   7   8   3     1723.52     1589.51     54.63 o 
   8   8   3      721.16      689.27     32.37 o 
   9   8   3       70.10       43.08     18.96 o 
  10   8   3       42.55       22.66     21.00 o 
  11   8   3       84.21       90.21     25.81 o 
  12   8   3       50.70       79.19     27.96 o 
 -12   9   3      102.98       93.75     31.78 o 
 -11   9   3       31.93       33.49     19.02 o 
 -10   9   3       64.28       77.73     19.19 o 
  -9   9   3       56.93       58.29     24.05 o 
  -8   9   3      625.42      541.71     35.21 o 
  -7   9   3      136.10      114.82     16.95 o 
  -6   9   3      146.43      166.65     19.99 o 
  -5   9   3       11.72       11.48      5.26 o 
  -4   9   3      340.65      332.89     17.21 o 
  -3   9   3      394.34      468.69     13.47 o 
  -2   9   3     1658.29     1687.76     34.05 o 
  -1   9   3      499.77      524.05     15.81 o 
   0   9   3       30.13       18.93      4.96 o 
   1   9   3      490.44      475.92     15.13 o 
   2   9   3     1653.32     1675.38     37.32 o 
   3   9   3      386.81      479.37     13.50 o 
   4   9   3      313.88      335.81     23.87 o 
   5   9   3       15.50        6.57      7.64 o 
   6   9   3      161.19      178.84     17.20 o 
   7   9   3      134.55      128.68     16.93 o 
   8   9   3      643.52      573.11     33.40 o 
   9   9   3       50.90       41.73     17.38 o 
  10   9   3       65.50       63.28     22.96 o 
  11   9   3       34.48        5.97     22.80 o 
  12   9   3      105.37      173.79     32.57 o 
 -11  10   3       59.42       61.20     19.76 o 
 -10  10   3      279.17      270.94     27.94 o 
  -9  10   3       18.22       47.56     16.59 o 
  -8  10   3      420.83      472.14     37.76 o 
  -7  10   3      205.04      175.80     23.24 o 
  -6  10   3     1370.16     1503.33     51.52 o 
  -5  10   3      311.81      296.24     15.81 o 
  -4  10   3     1440.12     1349.29     41.25 o 
  -3  10   3      828.48      915.29     27.38 o 
  -2  10   3     5662.61     5415.58    109.84 o 
  -1  10   3      320.32      331.55     12.95 o 
   1  10   3      294.35      334.23     11.87 o 
   2  10   3     5699.07     5368.79    106.49 o 
   3  10   3      852.10      920.83     23.91 o 
   4  10   3     1391.27     1315.70     38.89 o 
   5  10   3      310.03      344.99     18.77 o 
   6  10   3     1386.77     1431.98     50.07 o 
   7  10   3      217.99      216.95     22.16 o 
   8  10   3      423.56      467.76     39.26 o 
   9  10   3       15.28       10.31     17.42 o 
  10  10   3      285.41      239.52     32.48 o 
  11  10   3       58.71       62.59     29.86 o 
 -11  11   3       51.68       47.97     29.53 o 
 -10  11   3       39.35       20.94     18.07 o 
  -9  11   3       86.68       56.36     18.97 o 
  -8  11   3       99.17       62.24     20.18 o 
  -7  11   3       64.15       37.67     20.19 o 
  -6  11   3      270.36      254.75     49.26 o 
  -5  11   3      501.21      515.51     21.28 o 
  -4  11   3      277.17      338.92     22.63 o 
  -3  11   3      118.99      148.53     12.01 o 
  -2  11   3      871.72      861.85     25.89 o 
  -1  11   3     1314.79     1169.48     29.90 o 
   0  11   3        7.32        6.79      5.53 o 
   1  11   3     1310.92     1224.75     27.60 o 
   2  11   3      854.99      840.64     24.82 o 
   3  11   3      127.34      137.01      9.68 o 
   4  11   3      287.95      370.44     18.03 o 
   5  11   3      471.04      496.43     23.84 o 
   6  11   3      249.26      225.63     17.89 o 
   7  11   3       59.03       16.90     16.12 o 
   8  11   3      108.13       76.94     26.01 o 
   9  11   3      105.08       67.68     20.95 o 
  10  11   3       36.70       56.07     24.40 o 
  11  11   3       53.14        1.39     30.51 o 
 -11  12   3      208.24      233.50     30.74 o 
 -10  12   3       68.08       40.75     20.20 o 
  -9  12   3      654.52      722.29     45.77 o 
  -8  12   3       46.37       43.75     20.63 o 
  -7  12   3      272.06      298.65     28.89 o 
  -6  12   3      786.28      868.23     31.89 o 
  -5  12   3      689.46      613.01     26.01 o 
  -4  12   3       84.19       71.94     13.28 o 
  -3  12   3     1168.44     1137.65     34.88 o 
  -2  12   3      789.81      810.61     25.78 o 
  -1  12   3     3920.01     3967.09     78.84 o 
   0  12   3       77.33       80.51      8.13 o 
   1  12   3     3766.32     3755.81     85.21 o 
   2  12   3      778.59      787.60     22.88 o 
   3  12   3     1159.43     1129.94     31.83 o 
   4  12   3      114.40      106.36     18.12 o 
   5  12   3      708.50      643.21     27.88 o 
   6  12   3      736.12      806.38     37.54 o 
   7  12   3      333.82      374.48     28.63 o 
   8  12   3       54.10        0.88     17.15 o 
   9  12   3      608.25      664.94     39.89 o 
  10  12   3       71.20       49.03     25.69 o 
  11  12   3      207.72      302.26     38.47 o 
 -10  13   3       89.36       66.46     23.71 o 
  -9  13   3       12.90       22.05     19.55 o 
  -8  13   3      153.35      163.63     31.12 o 
  -7  13   3      254.10      251.43     40.99 o 
  -6  13   3      177.30      192.66     16.66 o 
  -5  13   3       91.53       80.78     12.78 o 
  -4  13   3      210.45      224.22     18.28 o 
  -3  13   3       50.13       37.73     11.84 o 
  -2  13   3       56.31       52.47     10.71 o 
  -1  13   3      130.13      133.73     11.27 o 
   0  13   3      585.67      558.07     20.15 o 
   1  13   3      131.18      131.06     11.40 o 
   2  13   3       55.01       62.45      9.30 o 
   3  13   3       49.04       31.29     12.73 o 
   4  13   3      202.69      196.22     18.65 o 
   5  13   3       98.58      106.64     14.85 o 
   6  13   3      163.72      152.99     18.82 o 
   7  13   3      245.11      233.15     25.81 o 
   8  13   3      170.22      250.61     27.01 o 
   9  13   3       16.61       10.65     22.15 o 
  10  13   3       98.13       68.84     26.92 o 
 -10  14   3        6.41       -3.97     21.52 o 
  -9  14   3      408.24      407.88     36.37 o 
  -8  14   3      153.68      173.30     25.91 o 
  -7  14   3      385.50      376.89     33.60 o 
  -6  14   3      239.18      218.56     18.55 o 
  -5  14   3      263.59      231.32     23.92 o 
  -4  14   3      105.25      122.43     18.91 o 
  -3  14   3      870.34      750.70     32.78 o 
  -2  14   3      215.55      231.80     15.52 o 
  -1  14   3     2055.17     1921.05     47.09 o 
   0  14   3     1079.80     1042.25     31.13 o 
   1  14   3     2015.63     1879.82     48.31 o 
   2  14   3      179.38      197.76     13.12 o 
   3  14   3      896.55      843.35     29.81 o 
   4  14   3       87.17       77.15     16.09 o 
   5  14   3      285.84      264.14     24.14 o 
   6  14   3      191.50      213.61     21.18 o 
   7  14   3      396.39      382.76     30.95 o 
   8  14   3      142.51      125.23     24.11 o 
   9  14   3      396.36      428.43     39.97 o 
  10  14   3        5.30       15.66     21.54 o 
 -10  15   3       10.37       -9.17     21.98 o 
  -9  15   3        0.13       -2.76     20.68 o 
  -8  15   3      161.81      170.19     29.41 o 
  -7  15   3       97.96       94.82     25.13 o 
  -6  15   3      203.42      243.93     18.82 o 
  -5  15   3      220.26      276.82     25.27 o 
  -4  15   3      129.84       97.41     19.62 o 
  -3  15   3      225.11      272.73     23.91 o 
  -2  15   3      256.47      256.88     17.13 o 
  -1  15   3      387.43      415.99     20.12 o 
   0  15   3      578.55      623.82     26.15 o 
   1  15   3      388.92      430.40     19.57 o 
   2  15   3      266.63      295.07     18.35 o 
   3  15   3      226.68      223.31     16.87 o 
   4  15   3      120.06      101.01     17.59 o 
   5  15   3      210.30      219.95     24.12 o 
   6  15   3      195.85      238.81     22.05 o 
   7  15   3       94.00       80.44     21.64 o 
   8  15   3      165.47      137.09     25.30 o 
   9  15   3        0.00      -19.97     19.97 o 
  10  15   3        9.22       -0.89     22.46 o 
  -9  16   3       22.38       38.73     24.02 o 
  -8  16   3      386.10      428.44     35.36 o 
  -7  16   3       38.77       41.21     21.07 o 
  -6  16   3      333.88      308.97     28.42 o 
  -5  16   3        0.01        4.51     14.58 o 
  -4  16   3      602.55      615.54     32.03 o 
  -3  16   3      181.56      180.49     20.74 o 
  -2  16   3      469.94      596.23     34.77 o 
  -1  16   3       16.61       26.09     14.29 o 
   0  16   3     1506.56     1525.62     43.76 o 
   1  16   3       15.68       40.98     14.85 o 
   2  16   3      529.33      644.21     33.23 o 
   3  16   3      167.25      116.76     24.34 o 
   4  16   3      596.12      606.47     35.80 o 
   5  16   3        0.17       10.01     16.52 o 
   6  16   3      360.10      305.38     27.70 o 
   7  16   3       40.00       -3.12     20.44 o 
   8  16   3      370.71      377.47     34.00 o 
   9  16   3       23.73       16.68     22.35 o 
  -8  17   3       19.02       30.91     22.60 o 
  -7  17   3       13.96       39.63     21.84 o 
  -6  17   3       11.15       -5.51     12.20 o 
  -5  17   3       99.04       75.74     18.87 o 
  -4  17   3      170.85      146.91     20.58 o 
  -3  17   3       87.64       84.07     16.82 o 
  -2  17   3       87.24       64.21     23.62 o 
  -1  17   3      144.10      142.28     18.99 o 
   0  17   3      254.54      275.49     20.31 o 
   1  17   3      146.84      167.54     16.80 o 
   2  17   3       90.70       65.58     15.38 o 
   3  17   3       89.91       68.85     14.56 o 
   4  17   3      179.24      170.77     23.43 o 
   5  17   3       89.53      105.91     22.38 o 
   6  17   3        8.88       44.49     23.01 o 
   7  17   3       12.25       10.05     21.98 o 
   8  17   3       19.92       27.40     25.26 o 
  -8  18   3       60.99       35.73     25.30 o 
  -7  18   3      177.54      198.39     29.55 o 
  -6  18   3      324.37      289.00     27.91 o 
  -5  18   3      575.71      759.83     38.66 o 
  -4  18   3      257.89      337.80     25.33 o 
  -3  18   3      149.96      157.99     21.63 o 
  -2  18   3      348.40      351.60     41.08 o 
  -1  18   3      200.80      190.16     23.98 o 
   0  18   3        1.59        4.98     11.65 o 
   1  18   3      246.55      248.14     19.01 o 
   2  18   3      290.70      311.07     27.48 o 
   3  18   3      167.87      160.96     18.46 o 
   4  18   3      279.62      284.23     28.97 o 
   5  18   3      576.27      711.11     42.82 o 
   6  18   3      346.87      311.45     36.67 o 
   7  18   3      175.79      190.72     33.26 o 
   8  18   3       71.00       71.10     28.70 o 
  -7  19   3        6.54       14.58     22.20 o 
  -6  19   3       15.35        6.59     18.61 o 
  -5  19   3        5.16       11.18     16.80 o 
  -4  19   3       32.62       37.75     17.89 o 
  -3  19   3       68.57       53.73     27.17 o 
  -2  19   3      119.92      108.97     28.85 o 
  -1  19   3      104.92       97.99     21.04 o 
   0  19   3       49.41       28.81     14.86 o 
   1  19   3      107.68       91.04     16.17 o 
   2  19   3      119.51      163.54     29.06 o 
   3  19   3       63.10       58.73     17.22 o 
   4  19   3       31.70        0.93     26.20 o 
   5  19   3        5.31       17.15     23.56 o 
   6  19   3       12.95       -3.97     23.37 o 
   7  19   3        7.66      -23.48     23.48 o 
  -6  20   3        2.69      -13.45     18.87 o 
  -5  20   3      403.00      473.57     31.63 o 
  -4  20   3        0.27       -6.65     44.18 o 
  -3  20   3      330.88      377.93     42.17 o 
  -2  20   3       39.98       26.65     26.62 o 
  -1  20   3       26.56        4.11     17.99 o 
   0  20   3        8.30       24.76     18.91 o 
   1  20   3       27.47       33.56     18.28 o 
   2  20   3       44.71        2.84     16.36 o 
   3  20   3      321.56      438.31     56.58 o 
   4  20   3        1.06       17.54     25.10 o 
   5  20   3      374.19      455.85     41.55 o 
   6  20   3        1.75       -2.66     24.97 o 
  -5  21   3       23.82       17.94     26.92 o 
  -4  21   3       12.17       40.05     27.87 o 
  -3  21   3       48.60       25.71     26.95 o 
  -2  21   3       18.10        0.86     24.80 o 
  -1  21   3       30.86      -16.42     32.53 o 
   0  21   3        0.25       -1.47     17.17 o 
   1  21   3       27.70       31.69     26.32 o 
   2  21   3       16.53       29.71     45.31 o 
   3  21   3       45.14       45.13     27.54 o 
   4  21   3       13.62      -10.96     23.29 o 
   5  21   3       24.96       26.65     27.80 o 
  -3  22   3       57.33       80.06     32.30 o 
  -2  22   3      171.76      156.72     35.08 o 
  -1  22   3       79.58      110.55     33.39 o 
   0  22   3      117.88       89.44     37.34 o 
   1  22   3       84.31       61.09     34.08 o 
   2  22   3      200.36      276.63     46.15 o 
   3  22   3       58.41      109.71     31.78 o 
   0   0   4     9501.09     8471.24    223.59 o 
   2   0   4    36080.72    42034.84    825.89 o 
   3   0   4      585.43      549.56     16.64 o 
   4   0   4      300.93      264.09     16.61 o 
   5   0   4     1714.59     1750.16     46.17 o 
   6   0   4     1601.93     1163.06     34.16 o 
   7   0   4      410.59      451.25     21.45 o 
   8   0   4     3478.27     3225.80     89.34 o 
   9   0   4      269.88      279.38     18.84 o 
  10   0   4     1058.93     1033.97     38.44 o 
  11   0   4       14.74       14.76     17.74 o 
  12   0   4      279.74      293.87     30.71 o 
  13   0   4        3.62        9.49     25.44 o 
 -13   1   4       13.16       12.38     23.09 o 
 -12   1   4        8.56        3.62     19.99 o 
 -11   1   4       22.36       15.40     18.39 o 
 -10   1   4      283.75      304.54     23.50 o 
  -9   1   4      208.21      236.94     18.19 o 
  -8   1   4      267.51      259.50     14.79 o 
  -7   1   4      505.75      530.40     19.98 o 
  -6   1   4       79.78       71.59      8.34 o 
  -5   1   4      246.72      273.43     13.22 o 
  -4   1   4     1164.66     1364.29     35.53 o 
  -3   1   4     2778.86     2396.98     61.75 o 
  -2   1   4    10046.89    10626.16    186.80 o 
  -1   1   4     7890.69     8549.32    163.40 o 
   0   1   4    19799.62    20704.38    403.11 o 
   1   1   4     7973.50     8549.18    154.46 o 
   2   1   4    10196.99    10820.34    186.22 o 
   3   1   4     2832.00     2477.20     58.31 o 
   4   1   4     1140.64     1299.57     51.36 o 
   5   1   4      274.71      287.01     13.69 o 
   6   1   4       84.29       76.15      9.41 o 
   7   1   4      487.97      502.36     23.07 o 
   8   1   4      251.20      243.25     16.77 o 
   9   1   4      222.91      255.55     18.54 o 
  10   1   4      256.19      255.03     19.78 o 
  11   1   4       15.27       24.78     14.20 o 
  12   1   4        6.35       -8.18     21.88 o 
  13   1   4        9.36       -8.59     29.18 o 
 -13   2   4       39.30       28.72     20.34 o 
 -12   2   4       67.69       69.63     18.33 o 
 -11   2   4      849.71      867.38     45.40 o 
 -10   2   4      195.16      213.06     24.04 o 
  -9   2   4      978.40      991.85     40.47 o 
  -8   2   4     1053.11     1069.95     32.29 o 
  -7   2   4     2013.80     2023.48     48.03 o 
  -6   2   4      537.52      568.01     23.44 o 
  -5   2   4     3500.04     3248.44     70.02 o 
  -4   2   4     3490.94     3518.25     81.53 o 
  -3   2   4     8366.04     7745.38    172.68 o 
  -2   2   4     3056.28     2458.59     56.42 o 
  -1   2   4    17589.14    18772.61    350.18 o 
   0   2   4     3993.97     3381.28     64.77 o 
   1   2   4    17108.96    18161.30    362.31 o 
   2   2   4     3009.80     2440.93     51.87 o 
   3   2   4     8354.03     7888.81    158.09 o 
   4   2   4     3441.45     3510.96     85.00 o 
   5   2   4     3485.48     3268.66     80.52 o 
   6   2   4      671.21      741.58     21.81 o 
   7   2   4     2065.26     2002.14     50.90 o 
   8   2   4     1003.76     1055.14     35.60 o 
   9   2   4     1089.36     1106.35     37.23 o 
  10   2   4      174.44      194.91     18.54 o 
  11   2   4      756.72      844.84     35.39 o 
  12   2   4       68.64       57.54     22.74 o 
  13   2   4       49.23       17.81     47.58 o 
 -13   3   4       10.43       -9.46     21.65 o 
 -12   3   4        3.80        6.95     16.05 o 
 -11   3   4        5.58       31.30     18.35 o 
 -10   3   4      171.93      170.73     22.99 o 
  -9   3   4       84.53       79.65     17.96 o 
  -8   3   4        2.22        0.04     11.19 o 
  -7   3   4     1534.21     1626.73     41.61 o 
  -6   3   4      491.75      563.54     18.17 o 
  -5   3   4     1244.02     1395.28     34.40 o 
  -4   3   4      968.07     1093.47     38.36 o 
  -3   3   4     1322.89     1436.86     28.27 o 
  -2   3   4     1691.04     2061.63     44.32 o 
  -1   3   4    16636.69    15952.17    280.87 o 
   1   3   4    16821.38    16093.95    295.99 o 
   2   3   4     1709.60     2100.36     38.56 o 
   3   3   4     1399.60     1550.41     33.58 o 
   4   3   4      917.44     1123.73     39.00 o 
   5   3   4     1241.88     1387.33     53.20 o 
   6   3   4      533.73      606.77     23.45 o 
   7   3   4     1474.44     1538.32     42.06 o 
   8   3   4        1.78       15.16     10.67 o 
   9   3   4       73.65       54.68     13.23 o 
  10   3   4      171.44      175.05     17.40 o 
  11   3   4        6.59       -6.93     15.21 o 
  12   3   4        1.74       26.15     22.34 o 
  13   3   4       12.28       28.11     50.31 o 
 -13   4   4       73.53       75.67     22.94 o 
 -12   4   4       12.92       -2.19     17.72 o 
 -11   4   4      214.79      264.98     28.65 o 
 -10   4   4      294.65      316.55     27.57 o 
  -9   4   4      266.68      337.00     27.14 o 
  -8   4   4      953.44      991.06     60.00 o 
  -7   4   4     1449.84     1403.74     46.78 o 
  -6   4   4     1022.16     1113.58     30.78 o 
  -5   4   4     5340.11     5393.77    109.96 o 
  -4   4   4     2812.11     2462.45     75.97 o 
  -3   4   4     5822.18     5074.95     89.56 o 
  -2   4   4     3624.33     3496.13     61.91 o 
  -1   4   4     3807.86     3676.89     64.17 o 
   0   4   4      199.22      324.52     22.20 o 
   1   4   4     3875.30     3682.92     70.03 o 
   2   4   4     3357.57     3274.61     64.16 o 
   3   4   4     5656.50     4994.46     94.06 o 
   4   4   4     2801.56     2526.31     48.39 o 
   5   4   4     5350.05     5417.07    119.75 o 
   6   4   4     1091.48     1176.93     32.40 o 
   7   4   4     1540.65     1434.14     39.19 o 
   8   4   4     1015.58      937.92     45.87 o 
   9   4   4      339.51      320.78     35.02 o 
  10   4   4      269.06      244.40     32.57 o 
  11   4   4      210.06      239.78     26.11 o 
  12   4   4        7.45       41.32     20.24 o 
  13   4   4       63.08       43.78     30.68 o 
 -12   5   4       21.88       21.62     18.13 o 
 -11   5   4       66.59       52.30     18.76 o 
 -10   5   4      197.63      224.07     22.62 o 
  -9   5   4      100.28       93.86     19.03 o 
  -8   5   4      160.50      179.31     26.07 o 
  -7   5   4       99.70      113.33     16.28 o 
  -6   5   4       24.96       21.54     10.93 o 
  -5   5   4      601.94      737.76     22.96 o 
  -4   5   4      508.93      503.35     19.44 o 
  -3   5   4     2358.69     2060.88     39.41 o 
  -2   5   4      338.28      476.03     13.53 o 
  -1   5   4     2815.89     2930.65     53.39 o 
   0   5   4    19158.34    17530.47    343.64 o 
   1   5   4     2859.34     2923.26     59.11 o 
   2   5   4      362.10      494.73     12.63 o 
   3   5   4     2434.38     2105.98     39.76 o 
   4   5   4      515.08      512.60     18.25 o 
   5   5   4      556.89      669.88     24.73 o 
   6   5   4       34.03       21.30      7.93 o 
   7   5   4       84.46       76.02     10.97 o 
   8   5   4      151.29      171.71     18.22 o 
   9   5   4       87.69       80.42     14.78 o 
  10   5   4      191.04      189.01     21.06 o 
  11   5   4       74.56       41.11     19.65 o 
  12   5   4       24.29      -15.00     18.37 o 
 -12   6   4      129.65      145.44     23.91 o 
 -11   6   4       59.04       70.88     19.49 o 
 -10   6   4      165.04      208.47     23.17 o 
  -9   6   4      113.77      136.39     18.82 o 
  -8   6   4      722.34      702.21     37.31 o 
  -7   6   4       39.48       41.20     14.06 o 
  -6   6   4     4966.67     4632.85    143.73 o 
  -5   6   4      501.86      528.58     21.54 o 
  -4   6   4     3960.61     4324.21     79.05 o 
  -3   6   4     1460.65     1741.13     34.22 o 
  -2   6   4    12323.95    11729.88    191.97 o 
  -1   6   4      538.83      428.55     12.64 o 
   0   6   4     7694.87     7215.74    145.29 o 
   1   6   4      544.05      441.82     11.41 o 
   2   6   4    11799.47    11087.58    198.84 o 
   3   6   4     1559.52     1806.61     36.90 o 
   4   6   4     3684.80     3921.37     72.98 o 
   5   6   4      452.19      426.55     17.84 o 
   6   6   4     4796.62     4621.34    105.75 o 
   7   6   4       41.11       36.60     10.01 o 
   8   6   4      810.60      783.42     27.78 o 
   9   6   4      105.17      113.33     17.83 o 
  10   6   4      190.06      220.46     24.92 o 
  11   6   4       49.07       46.82     20.04 o 
  12   6   4      132.37      129.52     28.36 o 
 -12   7   4        2.54        0.09     17.66 o 
 -11   7   4       58.75       71.45     19.71 o 
 -10   7   4        1.58       -2.50     16.63 o 
  -9   7   4        6.70       -0.93     14.52 o 
  -8   7   4      308.81      305.16     23.26 o 
  -7   7   4      136.87      102.04     18.30 o 
  -6   7   4      181.97      190.83     18.89 o 
  -5   7   4      457.58      510.06     26.73 o 
  -4   7   4     2272.41     2229.97     43.15 o 
  -3   7   4     1980.68     2038.55     37.65 o 
  -2   7   4      214.45      222.90      9.61 o 
  -1   7   4      215.52      335.95     14.54 o 
   0   7   4     3327.45     3535.92    106.74 o 
   1   7   4      205.06      298.87      9.98 o 
   2   7   4      202.78      228.92      8.72 o 
   3   7   4     2040.79     2020.74     37.71 o 
   4   7   4     2358.93     2308.63     45.16 o 
   5   7   4      450.24      503.90     16.60 o 
   6   7   4      198.65      210.31     13.91 o 
   7   7   4      121.47      109.67     12.44 o 
   8   7   4      324.40      317.70     20.59 o 
   9   7   4       11.79       12.12     12.84 o 
  10   7   4        1.84       17.88     16.99 o 
  11   7   4       68.25       53.31     22.90 o 
  12   7   4        2.37        3.39     23.57 o 
 -12   8   4      109.49      118.71     28.07 o 
 -11   8   4      102.46      124.90     22.40 o 
 -10   8   4      111.34       95.50     21.74 o 
  -9   8   4       69.02       89.18     20.32 o 
  -8   8   4      549.59      547.10     30.09 o 
  -7   8   4     1059.68     1092.57     41.59 o 
  -6   8   4      573.94      538.79     26.44 o 
  -5   8   4     1352.73     1289.05     38.65 o 
  -4   8   4     1851.70     1795.49     38.15 o 
  -3   8   4      630.45      642.79     15.15 o 
  -2   8   4     1754.00     1966.86     39.58 o 
  -1   8   4      250.66      197.16     10.52 o 
   0   8   4     3488.25     3157.80     65.75 o 
   1   8   4      149.60      120.61      8.03 o 
   2   8   4     1944.93     2178.46     47.03 o 
   3   8   4      728.52      730.99     16.73 o 
   4   8   4     2150.40     2122.17     39.23 o 
   5   8   4     1295.64     1315.59     31.76 o 
   6   8   4      485.26      459.49     20.14 o 
   7   8   4      917.14      888.40     37.16 o 
   8   8   4      513.14      503.23     29.28 o 
   9   8   4      102.43      150.98     25.26 o 
  10   8   4      106.01       71.76     36.38 o 
  11   8   4      103.14       71.12     25.39 o 
  12   8   4      118.64       79.65     27.79 o 
 -12   9   4       26.82       42.03     20.93 o 
 -11   9   4      200.83      204.64     25.18 o 
 -10   9   4       62.39       44.90     20.70 o 
  -9   9   4       67.20       71.24     20.52 o 
  -8   9   4      252.82      269.68     26.88 o 
  -7   9   4       60.32       78.06     16.22 o 
  -6   9   4      556.55      514.22     26.65 o 
  -5   9   4      140.88      145.75     15.88 o 
  -4   9   4      443.36      444.86     17.09 o 
  -3   9   4      151.82      199.67     10.45 o 
  -2   9   4     2294.19     2605.47     47.99 o 
  -1   9   4     1261.84     1373.62     31.04 o 
   0   9   4     2142.10     1638.97     37.01 o 
   1   9   4     1281.15     1379.89     31.84 o 
   2   9   4     2258.17     2554.95     58.01 o 
   3   9   4      143.83      187.88      9.89 o 
   4   9   4      424.73      418.40     16.06 o 
   5   9   4      145.20      155.58     12.11 o 
   6   9   4      530.00      477.97     24.19 o 
   7   9   4       70.41       85.67     19.57 o 
   8   9   4      263.67      254.92     21.80 o 
   9   9   4       59.79       51.14     21.02 o 
  10   9   4       64.74       59.26     30.90 o 
  11   9   4      205.23      180.03     30.83 o 
  12   9   4       29.98       20.38     24.95 o 
 -11  10   4      421.23      423.46     47.61 o 
 -10  10   4       36.53       34.96     21.78 o 
  -9  10   4      298.91      332.34     30.70 o 
  -8  10   4       25.78       12.37     16.67 o 
  -7  10   4     1471.81     1581.05     54.17 o 
  -6  10   4      173.06      128.29     17.29 o 
  -5  10   4     1925.85     1775.38     49.68 o 
  -4  10   4      325.84      322.47     19.86 o 
  -3  10   4     1012.72      951.77     32.52 o 
  -2  10   4     1632.20     1786.94     37.28 o 
  -1  10   4     1993.58     2037.65     45.84 o 
   0  10   4      292.33      399.91     14.23 o 
   1  10   4     2109.70     2081.80     42.30 o 
   2  10   4     1588.37     1689.44     39.04 o 
   3  10   4     1077.09      964.53     24.89 o 
   4  10   4      313.17      340.92     15.18 o 
   5  10   4     2003.01     1907.20     50.49 o 
   6  10   4      176.25      149.93     19.30 o 
   7  10   4     1334.10     1331.46     50.71 o 
   8  10   4       32.06       34.24     17.43 o 
   9  10   4      232.03      249.17     31.12 o 
  10  10   4       32.96        9.23     21.92 o 
  11  10   4      412.33      413.73     40.87 o 
 -11  11   4        2.63      -18.58     18.58 o 
 -10  11   4       36.48       60.10     20.28 o 
  -9  11   4       65.74       55.13     32.02 o 
  -8  11   4      276.25      340.18     30.78 o 
  -7  11   4      264.58      254.08     26.27 o 
  -6  11   4      659.14      679.16     32.33 o 
  -5  11   4      153.85      215.23     19.36 o 
  -4  11   4      765.11      753.53     24.96 o 
  -3  11   4      302.34      234.56     27.69 o 
  -2  11   4      378.37      405.67     15.61 o 
  -1  11   4      586.04      536.73     21.68 o 
   0  11   4     2665.45     2842.01     56.77 o 
   1  11   4      572.34      589.78     21.28 o 
   2  11   4      389.19      406.63     15.30 o 
   3  11   4      299.63      228.71     13.78 o 
   4  11   4      736.24      759.87     29.38 o 
   5  11   4      142.40      178.66     21.11 o 
   6  11   4      619.41      613.20     31.05 o 
   7  11   4      280.20      229.61     23.59 o 
   8  11   4      265.49      295.93     27.16 o 
   9  11   4       61.26       66.67     20.54 o 
  10  11   4       41.60       28.50     23.04 o 
  11  11   4        2.24       18.67     24.18 o 
 -11  12   4       59.32       20.59     20.63 o 
 -10  12   4      267.01      272.43     28.88 o 
  -9  12   4       33.45        0.46     19.40 o 
  -8  12   4      520.42      514.87     37.11 o 
  -7  12   4      247.64      265.23     27.32 o 
  -6  12   4      221.14      284.85     25.07 o 
  -5  12   4      159.89      134.23     19.37 o 
  -4  12   4      689.58      653.40     27.31 o 
  -3  12   4      518.72      555.59     26.27 o 
  -2  12   4     1590.30     1445.14     38.73 o 
  -1  12   4     1849.28     1808.65     42.68 o 
   0  12   4     1756.78     1543.47     34.28 o 
   1  12   4     1837.81     1796.37     44.90 o 
   2  12   4     1564.64     1400.57     34.73 o 
   3  12   4      604.76      614.42     21.54 o 
   4  12   4      702.31      659.47     24.75 o 
   5  12   4      145.90      128.52     39.80 o 
   6  12   4      322.44      371.84     45.91 o 
   7  12   4      225.74      230.51     24.75 o 
   8  12   4      550.01      502.71     57.80 o 
   9  12   4       42.23       52.25     20.68 o 
  10  12   4      262.03      275.80     36.67 o 
  11  12   4       60.50       61.50     28.25 o 
 -10  13   4       32.24       43.89     21.46 o 
  -9  13   4      173.99      192.47     30.16 o 
  -8  13   4      249.96      271.57     33.04 o 
  -7  13   4       10.53       24.42     17.79 o 
  -6  13   4      399.58      395.74     24.20 o 
  -5  13   4      187.73      186.77     16.26 o 
  -4  13   4       79.80       99.84     14.91 o 
  -3  13   4      341.55      293.68     19.88 o 
  -2  13   4      166.11      180.28     16.74 o 
  -1  13   4      241.27      218.86     15.71 o 
   0  13   4      118.46      136.58     10.66 o 
   1  13   4      241.56      216.25     13.75 o 
   2  13   4      181.93      185.62     13.45 o 
   3  13   4      328.90      298.73     15.74 o 
   4  13   4       71.43       80.83     11.98 o 
   5  13   4      174.20      104.01     24.73 o 
   6  13   4      391.15      420.98     34.09 o 
   7  13   4       11.65        6.57     17.33 o 
   8  13   4      235.77      249.31     33.46 o 
   9  13   4      191.68      237.21     27.63 o 
  10  13   4       38.37       32.78     26.04 o 
 -10  14   4      291.51      296.92     33.72 o 
  -9  14   4       98.71      122.51     24.99 o 
  -8  14   4      401.05      403.40     38.28 o 
  -7  14   4       56.64       74.63     24.68 o 
  -6  14   4      161.70      211.72     18.51 o 
  -5  14   4      159.73      139.62     15.46 o 
  -4  14   4      662.81      676.07     31.48 o 
  -3  14   4       77.57       56.65     13.79 o 
  -2  14   4     1138.26     1117.66     33.84 o 
  -1  14   4      731.63      797.38     27.00 o 
   0  14   4     2993.31     3267.63     75.22 o 
   1  14   4      687.01      732.10     25.42 o 
   2  14   4     1062.44     1056.58     29.81 o 
   3  14   4      100.09       78.46     12.63 o 
   4  14   4      673.86      689.63     27.37 o 
   5  14   4      130.02      122.05     22.55 o 
   6  14   4      187.29      197.28     27.73 o 
   7  14   4       66.81       53.99     22.21 o 
   8  14   4      415.23      342.88     35.58 o 
   9  14   4       91.21       37.93     22.48 o 
  10  14   4      287.81      329.60     40.20 o 
  -9  15   4       67.62       25.08     23.86 o 
  -8  15   4       23.66        8.69     20.22 o 
  -7  15   4      147.06      105.33     33.50 o 
  -6  15   4      105.91      123.54     24.76 o 
  -5  15   4        0.76      -11.76     11.76 o 
  -4  15   4      422.53      408.11     52.34 o 
  -3  15   4      196.43      215.63     18.99 o 
  -2  15   4      169.42      174.48     15.28 o 
  -1  15   4      297.91      367.36     23.57 o 
   0  15   4      937.53      955.52     41.77 o 
   1  15   4      312.05      337.56     17.92 o 
   2  15   4      182.62      170.42     15.57 o 
   3  15   4      211.29      224.19     17.02 o 
   4  15   4      434.59      416.38     25.71 o 
   5  15   4        0.58       -5.85     15.38 o 
   6  15   4      102.91      101.98     28.07 o 
   7  15   4      150.83      129.22     26.78 o 
   8  15   4       21.70        9.77     22.30 o 
   9  15   4       67.53       42.92     26.27 o 
  -9  16   4      234.72      235.25     53.18 o 
  -8  16   4       11.92      -14.33     20.73 o 
  -7  16   4      147.85      172.12     26.68 o 
  -6  16   4       19.07        5.75     15.46 o 
  -5  16   4      635.01      657.81     30.86 o 
  -4  16   4      216.34      201.33     22.33 o 
  -3  16   4       86.02       80.76     18.07 o 
  -2  16   4      763.21      771.56     36.04 o 
  -1  16   4     1443.47     1460.90     51.54 o 
   0  16   4       41.95       45.84     15.01 o 
   1  16   4     1444.18     1472.13     44.89 o 
   2  16   4      730.56      757.98     30.39 o 
   3  16   4      119.46       99.26     14.25 o 
   4  16   4      210.07      188.50     24.21 o 
   5  16   4      609.86      693.30     39.07 o 
   6  16   4       22.53        6.61     21.18 o 
   7  16   4      151.02      190.29     30.85 o 
   8  16   4       13.86       -4.37     27.10 o 
   9  16   4      215.22      193.44     34.07 o 
  -8  17   4       53.65       11.42     31.72 o 
  -7  17   4       23.47       47.13     21.53 o 
  -6  17   4       83.14       71.89     15.60 o 
  -5  17   4       18.69        5.55     13.73 o 
  -4  17   4      132.15      102.08     21.12 o 
  -3  17   4       60.44       36.34     17.06 o 
  -2  17   4       26.81      -16.56     16.56 o 
  -1  17   4      117.99      115.68     17.72 o 
   0  17   4        2.83       -2.48     12.35 o 
   1  17   4      124.42      131.89     15.55 o 
   2  17   4       29.29       17.82     14.01 o 
   3  17   4       68.38       49.36     13.62 o 
   4  17   4      124.05      126.80     21.87 o 
   5  17   4       19.41       -8.39     19.07 o 
   6  17   4       73.74       20.52     25.02 o 
   7  17   4       24.61       -6.90     22.21 o 
   8  17   4       58.05        5.45     25.14 o 
  -8  18   4      204.30      240.34     32.57 o 
  -7  18   4       55.96       60.16     23.90 o 
  -6  18   4      350.04      498.28     37.48 o 
  -5  18   4      214.14      227.12     23.67 o 
  -4  18   4      443.00      482.52     29.29 o 
  -3  18   4      255.43      276.64     46.58 o 
  -2  18   4      158.42      130.35     28.23 o 
  -1  18   4      531.55      543.81     30.35 o 
   0  18   4       18.65       31.03     15.73 o 
   1  18   4      440.19      423.81     24.24 o 
   2  18   4      190.50      174.07     20.19 o 
   3  18   4      279.08      305.53     22.85 o 
   4  18   4      442.38      456.77     34.03 o 
   5  18   4      204.74      217.79     27.19 o 
   6  18   4      335.11      405.14     39.86 o 
   7  18   4       68.33       58.70     27.49 o 
   8  18   4      202.82      161.36     34.45 o 
  -7  19   4       32.39        3.49     35.04 o 
  -6  19   4       20.82       35.05     21.00 o 
  -5  19   4       23.68       26.15     16.55 o 
  -4  19   4       28.77       13.17     20.55 o 
  -3  19   4       14.92      -15.50     20.93 o 
  -2  19   4       13.73       42.67     23.38 o 
  -1  19   4        4.97        6.46     17.64 o 
   0  19   4       51.81       25.64     16.27 o 
   1  19   4        5.69        9.99     15.63 o 
   2  19   4       11.02      -14.93     14.93 o 
   3  19   4       15.28       -3.36     18.18 o 
   4  19   4       25.50        8.63     18.62 o 
   5  19   4       20.17      -14.76     23.10 o 
   6  19   4       24.06       26.57     24.91 o 
   7  19   4       30.99       30.04     31.17 o 
  -6  20   4      209.83      183.17     25.59 o 
  -5  20   4        0.47       17.11     20.47 o 
  -4  20   4      246.94      301.11     38.16 o 
  -3  20   4       21.12      -10.17     24.55 o 
  -2  20   4      254.91      342.11     44.39 o 
  -1  20   4       22.17        9.61     24.68 o 
   0  20   4      115.93      126.10     25.85 o 
   1  20   4       18.29        0.97     15.70 o 
   2  20   4      228.63      235.69     39.59 o 
   3  20   4       20.25       36.90     48.18 o 
   4  20   4      238.17      206.08     42.23 o 
   5  20   4        0.82        1.08     24.28 o 
   6  20   4      204.31      157.70     33.78 o 
  -4  21   4       12.47        5.34     25.52 o 
  -3  21   4       28.11       -8.71     25.80 o 
  -2  21   4       18.20       24.63     24.56 o 
  -1  21   4       56.67       55.03     29.26 o 
   0  21   4        0.04       -8.04     18.27 o 
   1  21   4       53.97       50.64     26.99 o 
   2  21   4       16.36      -25.24     25.24 o 
   3  21   4       30.49       23.47     38.50 o 
   4  21   4       11.14        2.12     29.72 o 
  -3  22   4      128.20      131.99     34.91 o 
  -2  22   4       63.86       74.42     31.12 o 
  -1  22   4      232.71      271.71     40.85 o 
   0  22   4       96.48       74.03     37.13 o 
   1  22   4      260.63      371.02     50.69 o 
   2  22   4       64.94       87.69     45.01 o 
   3  22   4      137.83      175.01     39.51 o 
   1   0   5     1866.38     1554.47     28.72 o 
   2   0   5     5400.88     5089.20     91.42 o 
   3   0   5     1620.17     1192.18     27.13 o 
   4   0   5        0.76       52.96     12.79 o 
   5   0   5     7934.11     7151.36    240.53 o 
   6   0   5      223.39      202.68     13.32 o 
   7   0   5     4195.67     4212.92    103.90 o 
   8   0   5       52.00       60.46     12.38 o 
   9   0   5        8.00       18.78     11.80 o 
  10   0   5       66.92       61.39     16.18 o 
  11   0   5      283.94      366.36     31.09 o 
  12   0   5        1.78       13.10     20.22 o 
  13   0   5      314.08      332.20     64.39 o 
 -13   1   5       45.26       46.88     23.35 o 
 -12   1   5      160.83      178.76     27.80 o 
 -11   1   5        6.56       31.14     19.18 o 
 -10   1   5       69.83       65.76     16.00 o 
  -9   1   5      277.21      273.42     21.35 o 
  -8   1   5      113.18      145.80     14.21 o 
  -7   1   5      666.41      626.05     24.20 o 
  -6   1   5      175.35      207.55     13.50 o 
  -5   1   5      632.95      666.91     25.40 o 
  -4   1   5       74.88      120.49     13.33 o 
  -3   1   5     5431.28     5687.65    118.66 o 
  -2   1   5      380.94      515.72     13.19 o 
  -1   1   5     2511.19     2737.16     50.86 o 
   0   1   5      720.88      815.68     24.52 o 
   1   1   5     2620.24     2756.18     47.34 o 
   2   1   5      344.56      418.79     11.19 o 
   3   1   5     5613.65     5842.39    145.16 o 
   4   1   5       65.82      100.21     12.57 o 
   5   1   5      667.14      723.00     23.83 o 
   6   1   5      176.18      205.83     15.14 o 
   7   1   5      678.88      669.26     25.41 o 
   8   1   5      121.46      164.26     14.99 o 
   9   1   5      258.36      270.84     18.97 o 
  10   1   5       84.96       71.48     14.59 o 
  11   1   5        9.31        2.82     16.06 o 
  12   1   5      158.00      170.15     26.76 o 
  13   1   5       48.43       -6.89     31.33 o 
 -13   2   5       78.95      100.61     24.78 o 
 -12   2   5      144.85       99.60     21.30 o 
 -11   2   5       86.52       77.25     21.01 o 
 -10   2   5      189.04      176.75     24.21 o 
  -9   2   5        0.27      -11.42     12.40 o 
  -8   2   5      776.76      731.68     28.36 o 
  -7   2   5      460.22      469.17     19.43 o 
  -6   2   5     1652.84     1719.48     45.10 o 
  -5   2   5     6256.93     6349.43    164.63 o 
  -4   2   5     4962.44     4374.95    100.00 o 
  -3   2   5     4422.58     3762.27     69.87 o 
  -2   2   5     5886.51     5427.01     96.32 o 
  -1   2   5     7521.20     8011.54    151.45 o 
   0   2   5     3991.22     3875.99     70.89 o 
   1   2   5     7283.30     7734.53    130.04 o 
   2   2   5     5323.66     4873.12     96.54 o 
   3   2   5     4299.69     3597.41     84.96 o 
   4   2   5     4851.22     4317.59    115.98 o 
   5   2   5     6395.35     6316.65    149.86 o 
   6   2   5     1860.78     1943.13     50.41 o 
   7   2   5      499.40      538.54     22.51 o 
   8   2   5      716.16      696.47     27.89 o 
   9   2   5        3.03        1.08     11.90 o 
  10   2   5      230.50      243.95     19.91 o 
  11   2   5       67.87       56.65     17.61 o 
  12   2   5      127.34      125.99     24.70 o 
  13   2   5       86.26      119.33     51.45 o 
 -12   3   5       15.94       18.74     17.44 o 
 -11   3   5      305.83      330.32     30.20 o 
 -10   3   5        3.80        3.08     16.05 o 
  -9   3   5        2.78       -1.23     14.49 o 
  -8   3   5      176.26      134.12     16.21 o 
  -7   3   5      157.23      183.87     16.11 o 
  -6   3   5      507.38      467.64     19.95 o 
  -5   3   5      589.59      607.91     19.10 o 
  -4   3   5      835.75      792.68     37.52 o 
  -3   3   5     1924.80     1856.27     35.56 o 
  -2   3   5     5976.10     6148.80    105.16 o 
  -1   3   5     1602.57     1560.61     33.03 o 
   0   3   5      788.80     1097.45     29.91 o 
   1   3   5     1615.05     1544.93     30.33 o 
   2   3   5     5964.21     6093.23    116.00 o 
   3   3   5     1927.75     1899.18     37.89 o 
   4   3   5      915.43      916.16     47.00 o 
   5   3   5      623.97      651.57     22.29 o 
   6   3   5      474.66      478.45     18.44 o 
   7   3   5      158.96      168.18     14.42 o 
   8   3   5      155.66      113.74     14.17 o 
   9   3   5        0.67        1.75     11.68 o 
  10   3   5        6.58        7.21     14.74 o 
  11   3   5      327.97      330.70     26.32 o 
  12   3   5       15.18       18.27     24.30 o 
 -12   4   5       57.49       81.74     19.55 o 
 -11   4   5       34.26       36.14     19.08 o 
 -10   4   5      112.14      121.20     21.70 o 
  -9   4   5     1195.42     1218.15     60.28 o 
  -8   4   5     2202.02     2012.14     73.99 o 
  -7   4   5      915.05      902.52     34.83 o 
  -6   4   5     3835.94     3417.48     95.86 o 
  -5   4   5      700.83      630.28     20.93 o 
  -4   4   5     9988.24    10322.22    212.26 o 
  -3   4   5     3201.55     3075.59     55.31 o 
  -2   4   5     6395.22     7135.23    120.66 o 
  -1   4   5     1109.05     1005.21     20.36 o 
   0   4   5       14.16       54.25      9.58 o 
   1   4   5     1307.46     1186.22     24.99 o 
   2   4   5     6257.94     7065.01    134.34 o 
   3   4   5     3028.60     2934.16     54.51 o 
   4   4   5     9665.26    10210.47    195.50 o 
   5   4   5      633.85      562.86     20.02 o 
   6   4   5     3836.77     3436.58     80.08 o 
   7   4   5      989.29      971.67     32.61 o 
   8   4   5     2193.23     2100.05     59.15 o 
   9   4   5     1163.98     1202.74     41.33 o 
  10   4   5      138.22      117.51     16.93 o 
  11   4   5       43.74       28.06     17.14 o 
  12   4   5       59.29       55.46     24.09 o 
 -12   5   5       39.83       28.41     19.51 o 
 -11   5   5       73.61       85.23     20.18 o 
 -10   5   5      347.49      352.83     29.95 o 
  -9   5   5       80.84       97.56     20.27 o 
  -8   5   5      136.17      119.98     19.43 o 
  -7   5   5      682.91      622.35     32.80 o 
  -6   5   5      132.72      124.18     23.00 o 
  -5   5   5      100.88      130.97     20.27 o 
  -4   5   5     1965.87     1750.41     34.46 o 
  -3   5   5     1228.20     1355.85     27.76 o 
  -2   5   5     6069.18     6622.36    114.69 o 
  -1   5   5      528.33      580.09     15.18 o 
   0   5   5     7497.05     7093.37    135.55 o 
   1   5   5      498.55      524.48     15.03 o 
   2   5   5     6213.46     6768.65    120.57 o 
   3   5   5     1285.21     1420.51     28.33 o 
   4   5   5     1986.23     1826.81     38.56 o 
   5   5   5       83.94      102.68     12.46 o 
   6   5   5      112.53      121.45     18.29 o 
   7   5   5      679.54      625.00     23.45 o 
   8   5   5      162.90      141.79     14.91 o 
   9   5   5       73.17       55.28     12.69 o 
  10   5   5      368.48      349.42     25.93 o 
  11   5   5       86.29      105.69     21.79 o 
  12   5   5       41.01       63.23     24.09 o 
 -12   6   5       46.60       59.41     26.48 o 
 -11   6   5      202.06      239.74     30.05 o 
 -10   6   5        0.83       -9.35     14.59 o 
  -9   6   5      302.22      360.34     29.70 o 
  -8   6   5      274.47      277.22     36.67 o 
  -7   6   5     1201.50     1235.51     50.24 o 
  -6   6   5      611.19      610.82     30.87 o 
  -5   6   5     1472.54     1500.76     53.87 o 
  -4   6   5       10.21        4.42      3.85 o 
  -3   6   5     3797.67     4119.23     73.81 o 
  -2   6   5     4505.82     4359.48     74.52 o 
  -1   6   5     4140.67     3737.42     77.11 o 
   0   6   5      450.55      319.30     20.28 o 
   1   6   5     4769.16     4234.28     76.06 o 
   2   6   5     4696.84     4565.25     80.75 o 
   3   6   5     3566.47     3950.78     73.28 o 
   4   6   5       20.06        9.15      5.08 o 
   5   6   5     1268.79     1320.60     34.97 o 
   6   6   5      569.60      585.05     25.60 o 
   7   6   5     1163.61     1208.67     39.79 o 
   8   6   5      278.17      280.29     19.31 o 
   9   6   5      373.21      442.48     32.90 o 
  10   6   5        2.13       -3.17     13.99 o 
  11   6   5      222.47      237.31     27.05 o 
  12   6   5       54.27       33.88     21.40 o 
 -12   7   5       29.64       30.80     19.29 o 
 -11   7   5       48.81       75.68     22.89 o 
 -10   7   5      119.61      124.64     20.79 o 
  -9   7   5      114.27      155.56     32.35 o 
  -8   7   5        8.66       -1.92     14.61 o 
  -7   7   5      111.82      121.75     18.43 o 
  -6   7   5      162.16      120.54     16.48 o 
  -5   7   5      472.45      437.66     35.34 o 
  -4   7   5      573.93      651.78     18.45 o 
  -3   7   5      965.62      957.93     21.61 o 
  -2   7   5      193.59      263.03     14.36 o 
  -1   7   5       10.68       16.84      5.03 o 
   0   7   5      169.89      199.99      9.90 o 
   1   7   5       11.93       10.96      4.59 o 
   2   7   5      184.43      231.09     16.60 o 
   3   7   5     1035.44     1021.32     21.42 o 
   4   7   5      565.65      629.70     16.10 o 
   5   7   5      432.89      411.76     19.76 o 
   6   7   5      173.95      152.65     13.02 o 
   7   7   5       95.86      122.23     13.01 o 
   8   7   5        3.99        1.44     12.54 o 
   9   7   5      116.84       95.69     17.65 o 
  10   7   5      117.66      110.20     21.02 o 
  11   7   5       44.54       50.00     20.33 o 
  12   7   5       23.52       47.30     23.87 o 
 -12   8   5        7.89       16.17     19.50 o 
 -11   8   5      146.30      177.53     27.33 o 
 -10   8   5       61.20       76.37     21.94 o 
  -9   8   5      219.15      283.97     24.65 o 
  -8   8   5      455.93      459.64     27.84 o 
  -7   8   5     1084.81     1108.82     42.09 o 
  -6   8   5     1459.47     1430.75     48.95 o 
  -5   8   5     1203.92     1143.47     30.26 o 
  -4   8   5     4334.85     4658.70     82.82 o 
  -3   8   5     1515.51     1544.44     31.01 o 
  -2   8   5     4338.26     4451.05     75.42 o 
  -1   8   5     2072.33     1957.16     43.13 o 
   0   8   5       11.86       24.56      5.39 o 
   1   8   5     2214.69     2139.81     42.08 o 
   2   8   5     4076.81     4164.80     81.23 o 
   3   8   5     1623.70     1645.84     33.21 o 
   4   8   5     4232.40     4321.06     91.22 o 
   5   8   5     1177.74     1091.38     32.52 o 
   6   8   5     1448.68     1389.47     39.78 o 
   7   8   5      965.79     1017.00     33.63 o 
   8   8   5      443.15      408.98     26.70 o 
   9   8   5      223.28      259.35     23.61 o 
  10   8   5       59.75      108.13     22.25 o 
  11   8   5      150.00      127.13     27.48 o 
  12   8   5        2.58       12.08     26.16 o 
 -12   9   5       10.70       -1.18     19.67 o 
 -11   9   5       27.18       -6.56     20.83 o 
 -10   9   5      134.63      115.07     24.57 o 
  -9   9   5       53.69       54.21     20.57 o 
  -8   9   5       49.60       33.44     15.82 o 
  -7   9   5      199.72      219.72     31.81 o 
  -6   9   5       41.41       64.22     14.64 o 
  -5   9   5      132.75      146.16     11.63 o 
  -4   9   5      562.24      479.68     20.04 o 
  -3   9   5      246.78      242.75      9.83 o 
  -2   9   5      739.78      765.97     19.58 o 
  -1   9   5      671.05      752.28     19.88 o 
   0   9   5        5.60        9.54      5.70 o 
   1   9   5      641.43      694.31     19.55 o 
   2   9   5      733.58      733.72     21.43 o 
   3   9   5      251.29      266.22     14.71 o 
   4   9   5      603.41      562.59     17.78 o 
   5   9   5      143.39      148.47     12.41 o 
   6   9   5       47.92       64.39     11.66 o 
   7   9   5      185.64      206.72     18.08 o 
   8   9   5       44.44       35.20     15.27 o 
   9   9   5       44.96       12.83     19.03 o 
  10   9   5      131.25       83.08     38.64 o 
  11   9   5       22.44       12.87     27.13 o 
  12   9   5       10.84       11.21     31.25 o 
 -11  10   5       46.67       53.59     20.79 o 
 -10  10   5      173.66      153.71     27.89 o 
  -9  10   5       25.41       14.30     18.86 o 
  -8  10   5      898.32      886.37     71.78 o 
  -7  10   5      580.62      671.14     33.95 o 
  -6  10   5     3730.88     3508.78    104.72 o 
  -5  10   5     1077.35     1055.17     34.32 o 
  -4  10   5     2116.44     2022.46     50.68 o 
  -3  10   5      101.15      105.28     10.09 o 
  -2  10   5     1911.29     1871.78     43.44 o 
  -1  10   5       83.62       84.13      8.09 o 
   0  10   5     1273.46     1244.50     55.06 o 
   1  10   5       80.92       73.42      7.60 o 
   2  10   5     2023.46     1998.35     43.25 o 
   3  10   5       87.58       78.25      8.21 o 
   4  10   5     2091.93     1998.20     49.06 o 
   5  10   5     1042.07     1032.34     34.61 o 
   6  10   5     3911.70     3633.35    118.21 o 
   7  10   5      610.58      684.24     33.18 o 
   8  10   5      873.95      941.09     44.42 o 
   9  10   5       29.71        7.05     19.81 o 
  10  10   5      157.24      200.73     30.88 o 
  11  10   5       50.93      -21.87     22.13 o 
 -11  11   5       93.82       76.97     22.39 o 
 -10  11   5       25.07       22.82     20.81 o 
  -9  11   5       46.12       86.49     23.01 o 
  -8  11   5        5.20        5.82     16.92 o 
  -7  11   5       59.63       53.94     19.39 o 
  -6  11   5       95.72      128.38     18.42 o 
  -5  11   5      280.28      249.13     15.73 o 
  -4  11   5      474.03      557.15     21.09 o 
  -3  11   5       85.58       60.38      9.87 o 
  -2  11   5        4.46       -3.53      6.61 o 
  -1  11   5      250.70      273.04     12.93 o 
   0  11   5      133.74      165.88     10.51 o 
   1  11   5      242.01      254.84     12.00 o 
   2  11   5        7.71        5.76      6.66 o 
   3  11   5       81.21       59.66      9.09 o 
   4  11   5      479.75      538.39     20.15 o 
   5  11   5      254.43      198.09     16.20 o 
   6  11   5       83.74      151.68     35.97 o 
   7  11   5       59.12       37.13     17.82 o 
   8  11   5        3.55        3.84     17.25 o 
   9  11   5       48.53       28.06     21.27 o 
  10  11   5       21.55      -12.52     21.76 o 
  11  11   5      103.76      145.54     30.79 o 
 -11  12   5      142.96      163.72     28.41 o 
 -10  12   5       28.67       36.74     23.90 o 
  -9  12   5      144.04       82.97     28.55 o 
  -8  12   5      164.41      130.91     23.53 o 
  -7  12   5      554.53      513.56     35.41 o 
  -6  12   5      139.99      127.31     12.59 o 
  -5  12   5     1378.66     1424.61     44.65 o 
  -4  12   5      175.23      180.69     13.60 o 
  -3  12   5      778.35      725.57     26.66 o 
  -2  12   5     1256.03     1280.80     36.16 o 
  -1  12   5     1611.60     1537.34     37.76 o 
   0  12   5      117.33      131.47     14.65 o 
   1  12   5     1638.74     1556.38     40.16 o 
   2  12   5     1282.58     1254.67     34.29 o 
   3  12   5      690.21      662.54     23.38 o 
   4  12   5      193.78      205.79     13.52 o 
   5  12   5     1428.41     1455.04     50.89 o 
   6  12   5      174.16      160.42     21.33 o 
   7  12   5      569.56      542.49     56.85 o 
   8  12   5      170.00      133.83     23.31 o 
   9  12   5      142.21      138.21     29.14 o 
  10  12   5       21.75        5.94     24.03 o 
  11  12   5      148.89      225.14     35.80 o 
 -10  13   5       34.85       56.88     22.06 o 
  -9  13   5        7.25       20.58     22.26 o 
  -8  13   5       66.89       59.60     21.85 o 
  -7  13   5      201.92      218.87     27.73 o 
  -6  13   5      174.83      173.97     15.76 o 
  -5  13   5      353.02      346.54     22.70 o 
  -4  13   5      626.77      627.57     25.00 o 
  -3  13   5       18.66       17.74     11.71 o 
  -2  13   5       59.30       81.53     11.48 o 
  -1  13   5      136.70      146.55     12.93 o 
   0  13   5      216.80      220.86     15.74 o 
   1  13   5      130.94      117.44     14.32 o 
   2  13   5       56.06       80.86      9.66 o 
   3  13   5       24.08       21.56     10.09 o 
   4  13   5      616.39      630.61     25.70 o 
   5  13   5      338.41      298.76     26.34 o 
   6  13   5      162.20      108.59     32.78 o 
   7  13   5      183.45      167.89     26.80 o 
   8  13   5       75.77       68.90     23.95 o 
   9  13   5        6.22      -36.05     38.15 o 
  10  13   5       41.21       27.82     30.53 o 
 -10  14   5      121.23      124.14     25.89 o 
  -9  14   5      280.55      241.14     32.70 o 
  -8  14   5       58.53       85.23     24.91 o 
  -7  14   5      280.01      240.16     28.81 o 
  -6  14   5       53.81      104.14     15.14 o 
  -5  14   5      582.42      706.33     30.19 o 
  -4  14   5      374.81      396.57     23.57 o 
  -3  14   5      480.79      463.03     23.55 o 
  -2  14   5      562.14      525.16     22.48 o 
  -1  14   5      947.46     1012.48     34.80 o 
   0  14   5     1203.38     1259.31     40.26 o 
   1  14   5     1007.10     1026.97     32.22 o 
   2  14   5      600.40      536.39     19.99 o 
   3  14   5      364.43      326.05     20.69 o 
   4  14   5      438.74      460.79     22.12 o 
   5  14   5      581.34      619.99     37.50 o 
   6  14   5       46.60       38.66     20.89 o 
   7  14   5      306.36      298.73     34.29 o 
   8  14   5       62.93       65.25     24.26 o 
   9  14   5      276.71      266.38     43.74 o 
  10  14   5      113.51       54.82     36.25 o 
  -9  15   5        3.52      -19.13     19.13 o 
  -8  15   5      147.97      119.34     28.61 o 
  -7  15   5      130.18      131.44     28.69 o 
  -6  15   5       52.38       33.75     14.55 o 
  -5  15   5       36.44       25.99     13.21 o 
  -4  15   5      147.88      128.45     19.39 o 
  -3  15   5      496.05      507.33     26.41 o 
  -2  15   5      187.26      179.38     15.72 o 
  -1  15   5      328.66      305.81     30.12 o 
   0  15   5        8.21       -3.96     13.10 o 
   1  15   5      345.44      348.36     24.06 o 
   2  15   5      199.67      207.25     15.30 o 
   3  15   5      517.78      500.10     44.15 o 
   4  15   5      155.87      137.42     16.46 o 
   5  15   5       32.77       21.88     18.23 o 
   6  15   5       46.56       36.08     20.69 o 
   7  15   5      120.02      115.88     26.53 o 
   8  15   5      145.88      122.72     26.62 o 
   9  15   5        2.07        1.30     28.25 o 
  -9  16   5        2.84       -6.30     21.19 o 
  -8  16   5      169.55      222.78     34.59 o 
  -7  16   5       12.96       55.97     26.17 o 
  -6  16   5      339.96      387.64     36.73 o 
  -5  16   5       27.61        7.14     13.04 o 
  -4  16   5      755.41      806.87     38.87 o 
  -3  16   5      289.25      332.68     22.65 o 
  -2  16   5      921.95      907.46     46.11 o 
  -1  16   5      283.84      274.10     22.18 o 
   0  16   5     1374.42     1379.19     49.54 o 
   1  16   5      270.06      303.40     19.73 o 
   2  16   5      909.45      857.41     33.21 o 
   3  16   5      275.85      327.77     20.55 o 
   4  16   5      759.54      778.61     31.52 o 
   5  16   5       28.08        6.15     19.46 o 
   6  16   5      363.60      408.09     37.83 o 
   7  16   5       15.76       -1.02     22.15 o 
   8  16   5      135.67      221.99     33.43 o 
   9  16   5        2.29      -15.89     29.32 o 
  -8  17   5      163.36      143.65     26.82 o 
  -7  17   5       39.90       20.61     24.72 o 
  -6  17   5       29.33       39.54     15.37 o 
  -5  17   5        3.91        8.94     13.29 o 
  -4  17   5       37.09       39.50     18.00 o 
  -3  17   5       23.55       36.03     19.08 o 
  -2  17   5        5.31       11.30     18.33 o 
  -1  17   5      102.21       91.22     17.56 o 
   0  17   5       32.03        3.21     13.98 o 
   1  17   5      103.93       84.72     16.75 o 
   2  17   5        5.97        5.12     13.30 o 
   3  17   5       22.77       28.73     12.83 o 
   4  17   5       43.92       32.51     13.04 o 
   5  17   5        5.25       27.85     21.29 o 
   6  17   5       32.82       38.63     34.61 o 
   7  17   5       36.40       39.00     25.10 o 
   8  17   5      163.08       59.67     42.57 o 
  -7  18   5      231.78      239.43     30.45 o 
  -6  18   5       86.67      109.13     27.55 o 
  -5  18   5      172.11      183.63     25.33 o 
  -4  18   5      230.47      273.51     35.37 o 
  -3  18   5      174.72      158.25     36.17 o 
  -2  18   5      305.98      290.07     35.13 o 
  -1  18   5        3.37       16.07     18.81 o 
   0  18   5      107.51       87.12     17.84 o 
   1  18   5        8.02       -8.91     13.75 o 
   2  18   5      261.88      235.59     22.26 o 
   3  18   5      177.70      167.46     18.29 o 
   4  18   5      230.71      201.47     20.38 o 
   5  18   5      164.92      135.13     29.39 o 
   6  18   5       86.98      132.41     33.84 o 
   7  18   5      235.00      267.20     37.45 o 
  -6  19   5        1.72      -19.69     19.69 o 
  -5  19   5        7.04        7.64     18.69 o 
  -4  19   5        9.02       20.75     23.18 o 
  -3  19   5       39.70       17.44     24.50 o 
  -2  19   5       81.55      152.28     29.85 o 
  -1  19   5        1.98      -15.71     16.16 o 
   0  19   5       86.39       82.42     18.75 o 
   1  19   5        3.81        4.19     15.27 o 
   2  19   5       75.66       78.20     17.76 o 
   3  19   5       33.79       52.74     24.44 o 
   4  19   5       11.31       23.45     23.94 o 
   5  19   5        8.05      -14.74     22.31 o 
   6  19   5        1.30       36.09     25.57 o 
  -5  20   5      236.90      231.76     31.98 o 
  -4  20   5       60.95       67.14     28.51 o 
  -3  20   5      141.30      162.11     33.38 o 
  -2  20   5      107.33      114.88     31.33 o 
  -1  20   5      278.81      303.28     39.77 o 
   0  20   5      108.14       83.44     26.95 o 
   1  20   5      297.04      355.84     27.59 o 
   2  20   5      101.40      118.66     25.54 o 
   3  20   5      120.42      145.59     31.01 o 
   4  20   5       60.78      109.15     30.21 o 
   5  20   5      232.20      150.63     33.83 o 
  -4  21   5       12.24       11.96     25.98 o 
  -3  21   5        3.51       33.72     28.09 o 
  -2  21   5       18.28        5.82     26.28 o 
  -1  21   5       50.21       12.65     25.44 o 
   0  21   5       39.37       21.99     25.63 o 
   1  21   5       55.52       14.81     23.06 o 
   2  21   5       16.33      -16.45     21.52 o 
   3  21   5        3.65       -4.34     25.58 o 
   4  21   5       11.33      -15.68     32.89 o 
  -2  22   5      130.74      122.34     35.08 o 
  -1  22   5       44.61        7.96     34.43 o 
   0  22   5      210.54      300.03     41.83 o 
   1  22   5       39.25        0.84     44.89 o 
   2  22   5      137.56      183.34     34.47 o 
   0   0   6    10666.10     8672.81    208.56 o 
   1   0   6     6303.60     5675.15     98.76 o 
   2   0   6     1940.37     1525.72     28.89 o 
   3   0   6     5059.09     4576.36     79.29 o 
   4   0   6    12055.52    12820.51    284.26 o 
   5   0   6       10.07        6.98      6.48 o 
   6   0   6     1537.20     1339.44     43.66 o 
   7   0   6      429.17      394.62     21.87 o 
   8   0   6      822.47      835.86     30.59 o 
   9   0   6       59.10       86.19     15.76 o 
  10   0   6      464.68      492.58     33.38 o 
  11   0   6        6.70        1.09     18.03 o 
  12   0   6      242.05      294.73     31.89 o 
 -12   1   6       12.14      -23.17     23.17 o 
 -11   1   6       14.39       20.13     21.10 o 
 -10   1   6      122.09       99.49     18.01 o 
  -9   1   6       37.01       42.78     14.97 o 
  -8   1   6     1027.10     1124.93     40.69 o 
  -7   1   6      808.52      790.65     30.98 o 
  -6   1   6      479.83      434.82     40.07 o 
  -5   1   6       22.50       26.22      7.04 o 
  -4   1   6     3520.41     3353.36     80.98 o 
  -3   1   6     2670.71     3182.24     56.39 o 
  -2   1   6     1591.44     1545.42     31.28 o 
  -1   1   6      382.59      387.05     10.91 o 
   0   1   6       15.75       13.32      3.92 o 
   1   1   6      410.98      430.73     11.13 o 
   2   1   6     1593.28     1550.05     27.88 o 
   3   1   6     2741.49     3218.88     60.74 o 
   4   1   6     3541.49     3485.25     76.51 o 
   5   1   6       25.78       39.35      8.12 o 
   6   1   6      483.59      473.89     43.27 o 
   7   1   6      797.82      748.76     31.02 o 
   8   1   6      996.78     1074.31     40.94 o 
   9   1   6       33.13       18.87     12.31 o 
  10   1   6      126.67      121.60     20.98 o 
  11   1   6       20.29       -3.66     21.01 o 
  12   1   6       14.64       32.34     21.52 o 
 -12   2   6       40.60       61.74     22.20 o 
 -11   2   6      103.35       85.49     22.02 o 
 -10   2   6      562.81      653.89     39.12 o 
  -9   2   6      384.88      376.57     25.16 o 
  -8   2   6      455.49      464.26     25.87 o 
  -7   2   6     1712.10     1612.28     46.10 o 
  -6   2   6      836.47      776.78     30.35 o 
  -5   2   6     3016.34     2996.34     73.96 o 
  -4   2   6     4556.34     4751.61    106.13 o 
  -3   2   6     4769.04     4865.09     87.47 o 
  -2   2   6      174.08      244.96     12.03 o 
  -1   2   6     6284.85     5992.76    117.01 o 
   0   2   6     2250.60     2740.49     49.21 o 
   1   2   6     6358.52     6125.35    105.36 o 
   2   2   6      152.52      225.66      7.82 o 
   3   2   6     4708.77     4805.85     90.72 o 
   4   2   6     4365.77     4391.00    113.28 o 
   5   2   6     3277.16     3261.94     87.17 o 
   6   2   6      949.93      906.31     35.39 o 
   7   2   6     1541.62     1464.43     45.00 o 
   8   2   6      501.39      457.38     24.27 o 
   9   2   6      408.90      412.73     25.51 o 
  10   2   6      543.45      665.10     30.40 o 
  11   2   6       95.60       66.53     20.83 o 
  12   2   6       40.50       38.27     25.03 o 
 -12   3   6       44.65       58.13     22.85 o 
 -11   3   6       35.31       40.11     19.53 o 
 -10   3   6      314.97      334.21     32.39 o 
  -9   3   6       50.07       45.66     20.55 o 
  -8   3   6      169.36      163.92     17.73 o 
  -7   3   6      698.33      629.78     28.04 o 
  -6   3   6      572.91      570.89     22.78 o 
  -5   3   6      296.42      331.73     27.79 o 
  -4   3   6     1203.58      949.67     30.39 o 
  -3   3   6     4361.38     3959.71     70.53 o 
  -2   3   6      305.41      357.82     23.09 o 
  -1   3   6     8132.03     7800.72    144.69 o 
   0   3   6      168.96      227.00     12.99 o 
   1   3   6     8433.39     8107.15    141.31 o 
   2   3   6      315.33      367.37     11.92 o 
   3   3   6     4555.70     4175.63     78.75 o 
   4   3   6     1175.21      972.03     27.75 o 
   5   3   6      276.12      315.61     41.16 o 
   6   3   6      566.79      589.11     26.26 o 
   7   3   6      653.44      539.86     24.02 o 
   8   3   6      146.84      136.19     15.03 o 
   9   3   6       56.55       48.74     13.09 o 
  10   3   6      332.80      315.43     23.52 o 
  11   3   6       42.20       51.93     17.37 o 
  12   3   6       54.59       11.18     22.77 o 
 -12   4   6       18.59        8.28     20.39 o 
 -11   4   6       92.30      124.19     24.08 o 
 -10   4   6      114.61      106.76     21.30 o 
  -9   4   6      393.77      382.01     29.80 o 
  -8   4   6      583.19      566.28     54.65 o 
  -7   4   6     1527.38     1379.82     47.07 o 
  -6   4   6     2059.47     1916.84     59.78 o 
  -5   4   6     2699.55     2370.32     68.55 o 
  -4   4   6     1368.18     1263.71     28.77 o 
  -3   4   6     4246.94     4364.02     77.14 o 
  -2   4   6     1130.18     1157.02     23.39 o 
  -1   4   6     1720.69     1594.40     42.20 o 
   0   4   6      846.69     1032.87     20.50 o 
   1   4   6     1743.33     1634.09     45.40 o 
   2   4   6     1105.95     1154.50     25.80 o 
   3   4   6     4322.96     4469.93     85.14 o 
   4   4   6     1466.88     1314.52     30.57 o 
   5   4   6     2546.57     2336.65     62.36 o 
   6   4   6     2080.96     1994.49     54.47 o 
   7   4   6     1483.17     1403.47     42.91 o 
   8   4   6      639.17      674.67     27.94 o 
   9   4   6      444.16      416.87     25.09 o 
  10   4   6      137.35      143.62     17.66 o 
  11   4   6      108.91      120.37     20.49 o 
  12   4   6       24.41      -10.34     27.46 o 
 -12   5   6       31.41       25.21     19.73 o 
 -11   5   6      165.07      152.21     25.69 o 
 -10   5   6      217.64      255.03     28.01 o 
  -9   5   6      161.34      172.64     27.87 o 
  -8   5   6      710.74      758.64     39.02 o 
  -7   5   6     1281.68     1218.17     49.59 o 
  -6   5   6     1214.06     1209.71     41.82 o 
  -5   5   6       91.87       72.33     12.55 o 
  -4   5   6      590.11      617.68     15.08 o 
  -3   5   6       33.35       65.08      7.91 o 
  -2   5   6     2601.42     2586.69     47.40 o 
  -1   5   6     9536.88     9985.00    175.42 o 
   0   5   6      200.83      114.75      5.90 o 
   1   5   6     9762.93    10139.61    183.08 o 
   2   5   6     2660.91     2614.74     52.51 o 
   3   5   6       39.42       84.23      8.98 o 
   4   5   6      558.75      603.65     15.78 o 
   5   5   6       81.51       82.57     10.49 o 
   6   5   6     1213.89     1244.35     38.51 o 
   7   5   6     1250.43     1162.34     38.70 o 
   8   5   6      692.12      733.64     30.58 o 
   9   5   6      179.40      192.60     18.05 o 
  10   5   6      217.41      240.33     29.18 o 
  11   5   6      161.65      135.12     24.22 o 
  12   5   6       30.99      -20.56     24.29 o 
 -12   6   6      263.67      280.64     33.35 o 
 -11   6   6       97.59      126.97     22.74 o 
 -10   6   6       97.22       74.80     20.80 o 
  -9   6   6        2.40       -7.48     14.74 o 
  -8   6   6     1784.06     1743.06     68.51 o 
  -7   6   6      910.01      967.14     42.72 o 
  -6   6   6     3437.40     3066.00    101.34 o 
  -5   6   6      472.73      462.97     22.08 o 
  -4   6   6     1560.44     1348.76     28.44 o 
  -3   6   6      717.35      715.49     17.18 o 
  -2   6   6     3208.65     3224.83     59.18 o 
  -1   6   6      629.78      671.59     16.81 o 
   0   6   6      285.57      240.34      9.28 o 
   1   6   6      708.66      745.55     17.05 o 
   2   6   6     3329.45     3404.68     62.57 o 
   3   6   6      765.84      766.43     19.65 o 
   4   6   6     1614.47     1406.48     28.79 o 
   5   6   6      443.13      490.64     17.28 o 
   6   6   6     3316.10     3113.57     81.60 o 
   7   6   6      855.49      892.43     33.16 o 
   8   6   6     1831.59     1863.17     54.81 o 
   9   6   6        2.08       11.48     11.67 o 
  10   6   6      134.25       99.21     23.35 o 
  11   6   6      110.27       75.59     21.87 o 
  12   6   6      261.56      258.55     30.38 o 
 -12   7   6       21.63       37.27     24.56 o 
 -11   7   6       22.55        1.61     19.55 o 
 -10   7   6       97.50      100.45     29.95 o 
  -9   7   6       58.17       41.12     18.00 o 
  -8   7   6      279.41      282.50     25.66 o 
  -7   7   6      110.52      143.67     20.05 o 
  -6   7   6      183.82      160.04     19.03 o 
  -5   7   6      393.18      365.70     19.50 o 
  -4   7   6      341.24      307.35     19.76 o 
  -3   7   6      565.00      659.90     16.17 o 
  -2   7   6     1580.87     1783.16     46.75 o 
  -1   7   6      342.60      289.01     18.68 o 
   0   7   6      212.74      218.49     12.11 o 
   1   7   6      337.68      264.05     11.09 o 
   2   7   6     1635.61     1738.96     39.32 o 
   3   7   6      532.43      626.35     15.95 o 
   4   7   6      325.03      287.27     21.54 o 
   5   7   6      415.48      365.79     18.50 o 
   6   7   6      166.73      193.26     17.23 o 
   7   7   6      123.23      112.56     35.69 o 
   8   7   6      264.75      281.82     19.86 o 
   9   7   6       48.05       22.83     15.11 o 
  10   7   6       96.24       80.14     18.62 o 
  11   7   6       15.49       13.24     18.43 o 
  12   7   6       22.38      -20.08     20.08 o 
 -12   8   6       93.20      115.51     27.53 o 
 -11   8   6       84.23       93.26     26.34 o 
 -10   8   6      121.26      112.09     23.96 o 
  -9   8   6      103.53       97.67     18.79 o 
  -8   8   6      343.56      306.43     27.10 o 
  -7   8   6      805.81      808.26     41.48 o 
  -6   8   6     1685.52     1698.96     62.52 o 
  -5   8   6     1107.04     1016.53     33.84 o 
  -4   8   6     1266.99     1166.00     29.79 o 
  -3   8   6     2477.42     2509.54     49.70 o 
  -2   8   6       80.11       56.96      6.14 o 
  -1   8   6     1981.04     1730.58     36.20 o 
   0   8   6     1348.98     1316.60     28.20 o 
   1   8   6     1793.61     1558.82     34.82 o 
   2   8   6      156.01      129.54      9.77 o 
   3   8   6     2291.89     2347.34     48.62 o 
   4   8   6     1209.17     1057.52     29.41 o 
   5   8   6     1077.42     1017.12     42.71 o 
   6   8   6     1581.24     1540.88     59.83 o 
   7   8   6      815.79      835.10     31.83 o 
   8   8   6      341.01      318.59     23.68 o 
   9   8   6      119.57      117.87     19.03 o 
  10   8   6      109.12      116.85     22.54 o 
  11   8   6       72.16       61.25     21.86 o 
  12   8   6      101.93      144.57     37.09 o 
 -11   9   6       78.19       76.55     35.81 o 
 -10   9   6      152.63      110.18     25.19 o 
  -9   9   6       74.41       61.73     18.85 o 
  -8   9   6      138.44      160.04     19.97 o 
  -7   9   6       98.33       72.75     17.19 o 
  -6   9   6      610.39      613.23     30.31 o 
  -5   9   6      516.47      577.05     27.67 o 
  -4   9   6      479.78      390.31     19.28 o 
  -3   9   6       69.20       48.06      7.60 o 
  -2   9   6       45.33       30.51      6.21 o 
  -1   9   6     1549.09     1617.74     35.67 o 
   0   9   6       12.29       41.22      6.57 o 
   1   9   6     1482.39     1529.93     36.47 o 
   2   9   6       50.66       35.10      7.33 o 
   3   9   6       62.92       40.73      6.84 o 
   4   9   6      499.99      402.78     20.15 o 
   5   9   6      553.06      620.11     30.39 o 
   6   9   6      613.30      574.62     25.95 o 
   7   9   6       81.36       87.81     15.70 o 
   8   9   6      138.58      151.64     21.79 o 
   9   9   6       62.81       70.00     17.86 o 
  10   9   6      152.14      157.91     25.14 o 
  11   9   6       76.24       89.31     50.43 o 
 -11  10   6      138.17      113.46     28.13 o 
 -10  10   6       41.25       22.88     21.19 o 
  -9  10   6      381.92      415.83     35.03 o 
  -8  10   6       40.74       61.63     17.30 o 
  -7  10   6      420.04      453.48     28.63 o 
  -6  10   6      160.26      126.69     18.16 o 
  -5  10   6     2477.34     2695.46     84.89 o 
  -4  10   6      236.79      244.45     16.41 o 
  -3  10   6     2510.37     2398.92     50.47 o 
  -2  10   6       47.91       55.17      7.98 o 
  -1  10   6     2396.63     2232.13     48.16 o 
   0  10   6      104.90      105.97      8.92 o 
   1  10   6     2397.85     2215.54     49.17 o 
   2  10   6       47.22       64.70      8.14 o 
   3  10   6     2514.04     2342.22     52.96 o 
   4  10   6      220.27      240.17     20.21 o 
   5  10   6     2607.69     2688.87     72.97 o 
   6  10   6      161.34      137.94     15.91 o 
   7  10   6      461.89      509.66     28.85 o 
   8  10   6       40.36       49.61     18.47 o 
   9  10   6      379.79      497.19     49.69 o 
  10  10   6       40.44       48.06     29.05 o 
  11  10   6      111.40       84.61     32.47 o 
 -11  11   6       40.01       41.02     24.57 o 
 -10  11   6      127.38      118.80     26.69 o 
  -9  11   6        5.92       -8.49     19.64 o 
  -8  11   6      101.34       63.00     22.05 o 
  -7  11   6       64.79       45.07     16.00 o 
  -6  11   6       47.06       41.80     15.47 o 
  -5  11   6      774.25      811.58     40.23 o 
  -4  11   6       86.06       99.95     12.16 o 
  -3  11   6      139.12      153.88     10.81 o 
  -2  11   6       58.25       74.61     10.58 o 
  -1  11   6      121.38      141.59     10.22 o 
   0  11   6       77.31       61.92     15.03 o 
   1  11   6      103.88       99.30     10.76 o 
   2  11   6       58.39       54.81      8.56 o 
   3  11   6      134.66      138.16     11.25 o 
   4  11   6       83.89       79.74     10.11 o 
   5  11   6      807.62      843.25     53.97 o 
   6  11   6       57.02       69.83     18.34 o 
   7  11   6       70.61       77.67     19.30 o 
   8  11   6       99.60       67.26     30.76 o 
   9  11   6        7.85      -22.08     30.95 o 
  10  11   6      129.48      102.94     34.17 o 
  11  11   6       35.75       13.14     28.79 o 
 -10  12   6      305.14      300.89     35.25 o 
  -9  12   6       94.44       73.13     23.66 o 
  -8  12   6      443.67      515.72     37.78 o 
  -7  12   6       93.84      168.01     24.11 o 
  -6  12   6       93.20       97.97     11.99 o 
  -5  12   6      284.66      310.60     18.36 o 
  -4  12   6      584.72      619.71     25.08 o 
  -3  12   6      305.19      323.23     18.38 o 
  -2  12   6      789.13      812.91     26.03 o 
  -1  12   6     1119.84     1187.49     31.26 o 
   0  12   6     2061.08     1963.01     49.19 o 
   1  12   6     1100.21     1134.01     36.27 o 
   2  12   6      807.12      826.78     24.53 o 
   3  12   6      278.65      264.60     18.95 o 
   4  12   6      696.14      718.27     24.46 o 
   5  12   6      351.43      343.53     27.49 o 
   6  12   6      106.54       87.35     22.57 o 
   7  12   6      101.59      101.83     21.73 o 
   8  12   6      436.14      501.17     49.95 o 
   9  12   6      104.04       41.07     29.20 o 
  10  12   6      320.24      307.18     46.32 o 
 -10  13   6       89.33       72.31     27.84 o 
  -9  13   6      118.36      114.21     27.79 o 
  -8  13   6        0.27       -8.46     19.52 o 
  -7  13   6       28.11       28.32     20.36 o 
  -6  13   6      138.92      146.39     14.61 o 
  -5  13   6      258.98      237.43     16.98 o 
  -4  13   6      388.00      356.15     17.99 o 
  -3  13   6       90.27      106.30     14.39 o 
  -2  13   6      310.70      286.20     16.91 o 
  -1  13   6      404.79      450.17     22.06 o 
   0  13   6       69.47       62.31     12.73 o 
   1  13   6      402.69      421.09     20.82 o 
   2  13   6      343.32      345.07     15.64 o 
   3  13   6       92.19       94.39     12.67 o 
   4  13   6      421.49      422.01     19.29 o 
   5  13   6      239.70      203.99     23.53 o 
   6  13   6      121.90      108.52     22.04 o 
   7  13   6       22.11       23.22     20.59 o 
   8  13   6        1.06      -14.56     30.00 o 
   9  13   6      127.36      123.37     36.59 o 
  10  13   6       86.60       30.90     31.42 o 
 -10  14   6      255.76      250.66     34.84 o 
  -9  14   6      137.34      117.32     28.87 o 
  -8  14   6      256.91      289.00     32.72 o 
  -7  14   6       96.10       82.13     22.80 o 
  -6  14   6      188.34      230.45     19.12 o 
  -5  14   6       62.46       38.54     11.83 o 
  -4  14   6      625.31      615.66     24.32 o 
  -3  14   6     1392.82     1434.11     48.10 o 
  -2  14   6      213.44      231.69     16.27 o 
  -1  14   6      435.25      444.04     25.59 o 
   0  14   6     3236.37     3159.56     82.33 o 
   1  14   6      448.77      488.14     23.12 o 
   2  14   6      217.07      225.43     21.20 o 
   3  14   6     1520.83     1560.37     62.65 o 
   4  14   6      545.69      549.17     25.03 o 
   5  14   6       59.57       54.51     18.75 o 
   6  14   6      210.70      203.58     25.58 o 
   7  14   6       99.11       95.52     25.15 o 
   8  14   6      276.67      306.00     34.05 o 
   9  14   6      119.80      121.01     39.74 o 
  10  14   6      258.31      177.91     42.83 o 
  -9  15   6       27.05       53.96     26.66 o 
  -8  15   6       50.73       22.88     22.66 o 
  -7  15   6      110.17      119.83     27.59 o 
  -6  15   6      294.70      296.33     22.81 o 
  -5  15   6        3.03       -8.62     13.00 o 
  -4  15   6      158.55      156.19     15.12 o 
  -3  15   6      420.24      407.40     24.17 o 
  -2  15   6       26.92        1.85     12.23 o 
  -1  15   6      291.66      345.21     23.28 o 
   0  15   6       32.03       46.69     15.60 o 
   1  15   6      311.67      282.15     19.60 o 
   2  15   6       30.94        9.46     11.90 o 
   3  15   6      444.90      432.03     22.72 o 
   4  15   6      172.98      156.03     16.03 o 
   5  15   6        5.15       -2.49     16.88 o 
   6  15   6      278.10      326.72     39.39 o 
   7  15   6      102.54       88.88     24.97 o 
   8  15   6       45.59       11.84     25.26 o 
   9  15   6       27.08       22.45     28.76 o 
  -8  16   6       22.79      -17.07     25.25 o 
  -7  16   6      157.55      154.23     30.69 o 
  -6  16   6        4.22       -1.77     14.04 o 
  -5  16   6      302.40      318.89     21.63 o 
  -4  16   6       55.54       57.92     14.23 o 
  -3  16   6      397.47      454.01     29.34 o 
  -2  16   6      214.31      250.58     28.11 o 
  -1  16   6     1195.85     1296.03     47.13 o 
   0  16   6       11.84        5.27     13.71 o 
   1  16   6     1095.25     1145.30     45.14 o 
   2  16   6      206.44      193.21     17.72 o 
   3  16   6      433.14      518.54     28.27 o 
   4  16   6       49.47       61.56     13.91 o 
   5  16   6      323.01      326.76     40.38 o 
   6  16   6        5.95        2.28     20.41 o 
   7  16   6      148.52      167.12     29.93 o 
   8  16   6       20.21        5.52     23.54 o 
  -8  17   6       90.65      100.70     32.49 o 
  -7  17   6       69.63       65.33     24.85 o 
  -6  17   6        9.50       -9.26     21.25 o 
  -5  17   6       75.06       52.44     24.61 o 
  -4  17   6       69.52       33.40     17.88 o 
  -3  17   6       51.74       64.53     24.63 o 
  -2  17   6      114.36      121.14     23.20 o 
  -1  17   6       78.11       47.90     15.45 o 
   0  17   6       40.54       31.41     15.64 o 
   1  17   6       94.60       64.24     14.84 o 
   2  17   6      117.70       90.07     17.48 o 
   3  17   6       62.37       40.07     18.76 o 
   4  17   6       72.96       73.70     15.99 o 
   5  17   6       74.28       44.75     21.84 o 
   6  17   6        8.14       25.98     24.01 o 
   7  17   6       64.11       91.83     27.52 o 
   8  17   6       90.28      139.90     32.56 o 
  -7  18   6       14.14       25.07     24.85 o 
  -6  18   6      237.13      301.65     34.54 o 
  -5  18   6      199.10      160.79     24.72 o 
  -4  18   6      394.06      437.87     35.96 o 
  -3  18   6      323.99      349.45     39.61 o 
  -2  18   6      511.95      515.92     37.18 o 
  -1  18   6      488.67      442.27     28.87 o 
   0  18   6        1.95       -6.75     15.06 o 
   1  18   6      447.96      446.36     28.14 o 
   2  18   6      465.73      430.77     27.90 o 
   3  18   6      352.79      373.93     23.56 o 
   4  18   6      390.23      382.40     39.51 o 
   5  18   6      199.26      199.22     31.85 o 
   6  18   6      219.85      217.41     33.59 o 
   7  18   6       19.91       21.44     26.54 o 
  -6  19   6        8.03       26.13     25.20 o 
  -5  19   6        0.89        8.41     20.43 o 
  -4  19   6       35.69       30.97     25.28 o 
  -3  19   6       12.19        1.02     22.44 o 
  -2  19   6       12.75      -16.71     21.97 o 
  -1  19   6      181.68      165.89     21.52 o 
   0  19   6        0.18       -8.79     15.98 o 
   1  19   6      178.06      161.84     26.85 o 
   2  19   6       11.33        5.89     14.85 o 
   3  19   6       14.32       24.40     21.87 o 
   4  19   6       34.44        5.48     21.87 o 
   5  19   6        0.51      -13.47     22.61 o 
   6  19   6        8.87       -1.52     25.35 o 
  -5  20   6        7.14       10.27     22.94 o 
  -4  20   6      217.10      207.44     36.90 o 
  -3  20   6       20.64      -15.94     21.92 o 
  -2  20   6      128.62      196.42     35.25 o 
  -1  20   6        3.92        1.49     21.87 o 
   0  20   6      294.17      307.08     26.81 o 
   1  20   6        2.85        7.52     21.62 o 
   2  20   6      132.25      135.74     27.62 o 
   3  20   6       17.15       39.44     26.02 o 
   4  20   6      209.29      228.17     45.76 o 
   5  20   6        7.09      -12.92     24.51 o 
  -4  21   6       10.75       -8.76     25.73 o 
  -3  21   6       19.22      -17.05     24.74 o 
  -2  21   6        3.83      -12.84     26.20 o 
  -1  21   6        5.60      -17.01     23.75 o 
   0  21   6       67.04       23.67     26.09 o 
   1  21   6        5.16      -10.84     23.47 o 
   2  21   6        5.32      -20.13     21.86 o 
   3  21   6       16.47       31.85     27.15 o 
   4  21   6        7.94      -16.56     31.66 o 
  -1  22   6      262.89      274.32     42.42 o 
   0  22   6        2.15       34.13     28.92 o 
   1  22   6      261.20      234.56     39.85 o 
   1   0   7     4858.02     4287.06     80.30 o 
   2   0   7     3857.65     3910.67     65.21 o 
   3   0   7     4737.89     4954.35     92.29 o 
   4   0   7      562.71      704.29     21.44 o 
   5   0   7     2278.49     2527.59     72.27 o 
   6   0   7        7.02        1.95      9.24 o 
   7   0   7     1316.96     1223.00     48.92 o 
   8   0   7        1.67      -11.56     11.56 o 
   9   0   7      479.58      479.06     30.92 o 
  10   0   7       22.77       15.34     16.96 o 
  11   0   7      231.47      290.07     30.19 o 
  12   0   7        6.11      -23.31     23.31 o 
 -12   1   7       46.67       46.78     27.14 o 
 -11   1   7       77.77       57.74     28.80 o 
 -10   1   7      100.73       64.63     25.02 o 
  -9   1   7      150.47      145.05     18.39 o 
  -8   1   7      341.12      380.09     26.47 o 
  -7   1   7      181.29      171.06     15.92 o 
  -6   1   7      661.27      662.26     27.31 o 
  -5   1   7      312.30      387.38     45.96 o 
  -4   1   7      699.85      694.97     23.01 o 
  -3   1   7      147.54      118.29      6.25 o 
  -2   1   7     1382.99     1421.13     35.98 o 
  -1   1   7     3307.77     3303.34     68.30 o 
   1   1   7     3096.29     3127.59     76.61 o 
   2   1   7     1444.29     1451.71     26.76 o 
   3   1   7      180.61      167.52      6.94 o 
   4   1   7      738.02      775.69     22.91 o 
   5   1   7      312.05      389.84     34.38 o 
   6   1   7      628.14      653.59     27.60 o 
   7   1   7      169.34      171.11     20.45 o 
   8   1   7      348.39      380.07     28.11 o 
   9   1   7      155.51      149.67     18.28 o 
  10   1   7      102.57       47.04     18.94 o 
  11   1   7       89.56       57.99     20.57 o 
  12   1   7       48.67       62.95     23.66 o 
 -12   2   7       16.53       28.70     23.09 o 
 -11   2   7      364.16      330.77     32.71 o 
 -10   2   7       11.24       23.59     17.59 o 
  -9   2   7      212.84      195.15     24.77 o 
  -8   2   7      268.53      265.30     21.27 o 
  -7   2   7      450.64      445.43     24.10 o 
  -6   2   7     1710.60     1646.92     51.38 o 
  -5   2   7      838.60      845.95     29.91 o 
  -4   2   7     3917.78     4284.21     87.95 o 
  -3   2   7      697.79      706.18     15.96 o 
  -2   2   7     6328.41     6022.08    113.13 o 
  -1   2   7     1466.32     1853.33     34.96 o 
   0   2   7      952.82      898.11     19.57 o 
   1   2   7     1421.96     1781.49     34.70 o 
   2   2   7     6592.74     6301.01    100.81 o 
   3   2   7      692.44      698.76     15.35 o 
   4   2   7     3812.28     4201.53     94.12 o 
   5   2   7      784.89      785.27     27.74 o 
   6   2   7     1684.00     1666.22     52.91 o 
   7   2   7      451.30      410.52     38.46 o 
   8   2   7      360.04      340.66     22.57 o 
   9   2   7      225.41      210.90     26.49 o 
  10   2   7       32.22       25.38     16.14 o 
  11   2   7      344.95      356.29     44.31 o 
  12   2   7       23.55       16.08     20.64 o 
 -12   3   7      124.22      154.17     27.34 o 
 -11   3   7      149.24      112.15     23.78 o 
 -10   3   7        3.54      -14.67     16.13 o 
  -9   3   7       96.85      120.15     21.62 o 
  -8   3   7      751.61      705.32     33.15 o 
  -7   3   7       35.99       16.45     11.94 o 
  -6   3   7      662.94      647.98     27.54 o 
  -5   3   7       76.33      102.31     18.03 o 
  -4   3   7      564.81      622.21     14.46 o 
  -3   3   7     1737.68     1954.95     37.04 o 
  -2   3   7     2068.38     2125.82     40.10 o 
  -1   3   7      385.59      389.12     10.98 o 
   0   3   7     2796.90     2348.89     43.81 o 
   1   3   7      354.59      332.02     10.50 o 
   2   3   7     2167.84     2184.99     39.35 o 
   3   3   7     1758.66     1986.74     38.10 o 
   4   3   7      636.52      679.50     31.47 o 
   5   3   7       64.85       71.89     11.92 o 
   6   3   7      595.57      609.44     27.80 o 
   7   3   7       43.03       19.09     12.12 o 
   8   3   7      760.07      790.83     34.15 o 
   9   3   7       88.18       71.14     16.55 o 
  10   3   7        4.66       -6.39     13.66 o 
  11   3   7      160.67      114.92     23.50 o 
  12   3   7      135.55      123.78     30.33 o 
 -12   4   7       65.15      101.52     25.89 o 
 -11   4   7        5.16        0.95     18.63 o 
 -10   4   7       73.01       67.76     20.40 o 
  -9   4   7      140.79      131.98     21.95 o 
  -8   4   7     1034.61     1041.59     49.27 o 
  -7   4   7      478.35      392.48     23.42 o 
  -6   4   7     2806.42     2780.11     81.31 o 
  -5   4   7     1402.98     1295.90     43.52 o 
  -4   4   7     4543.81     4100.50     71.43 o 
  -3   4   7     1643.02     1908.97     35.19 o 
  -2   4   7     5157.54     4505.23     78.97 o 
  -1   4   7      603.52      550.27     14.87 o 
   0   4   7      136.75       86.80      6.64 o 
   1   4   7      604.63      538.81     13.25 o 
   2   4   7     5144.83     4460.68     73.35 o 
   3   4   7     1476.12     1713.97     38.23 o 
   4   4   7     4321.53     3923.00     86.87 o 
   5   4   7     1391.97     1322.09     38.99 o 
   6   4   7     2758.27     2815.41     82.28 o 
   7   4   7      492.34      423.47     24.26 o 
   8   4   7     1208.10     1328.98     46.30 o 
   9   4   7      118.16      101.88     21.01 o 
  10   4   7       84.72       96.97     18.52 o 
  11   4   7        8.75      -17.82     17.82 o 
  12   4   7       62.63       13.48     23.61 o 
 -12   5   7      167.85      181.83     29.11 o 
 -11   5   7        4.08       -7.60     19.16 o 
 -10   5   7       17.92        2.16     23.26 o 
  -9   5   7       59.78       67.06     18.63 o 
  -8   5   7      488.53      489.13     32.17 o 
  -7   5   7      371.96      388.40     46.41 o 
  -6   5   7      926.72     1029.72     37.74 o 
  -5   5   7      289.02      305.57     23.71 o 
  -4   5   7      231.21      177.39      7.83 o 
  -3   5   7      535.06      496.00     13.67 o 
  -2   5   7     3696.45     3510.65     63.31 o 
  -1   5   7     1284.97     1279.30     29.68 o 
   0   5   7     2297.02     2321.96     40.07 o 
   1   5   7     1335.46     1309.31     25.34 o 
   2   5   7     3770.28     3500.60     71.43 o 
   3   5   7      592.68      526.74     14.23 o 
   4   5   7      268.96      212.09      8.52 o 
   5   5   7      311.20      320.54     13.65 o 
   6   5   7      882.36     1043.93     39.04 o 
   7   5   7      365.82      392.77     26.86 o 
   8   5   7      455.61      490.43     27.89 o 
   9   5   7       50.08       40.89     15.36 o 
  10   5   7       22.34       22.73     15.82 o 
  11   5   7        6.56      -11.62     17.34 o 
  12   5   7      164.64      114.88     32.31 o 
 -12   6   7       15.45       30.63     23.23 o 
 -11   6   7       41.83       65.36     22.32 o 
 -10   6   7       50.06       17.15     18.25 o 
  -9   6   7      561.81      536.26     35.05 o 
  -8   6   7       16.35       17.25     15.90 o 
  -7   6   7     3064.94     2903.96     99.25 o 
  -6   6   7     1253.87     1243.01     43.93 o 
  -5   6   7     3589.25     3168.13     81.38 o 
  -4   6   7      688.19      616.56     15.68 o 
  -3   6   7     7923.05     7644.65    130.39 o 
  -2   6   7     2517.99     2670.89     49.34 o 
  -1   6   7      108.05      108.73      7.06 o 
   0   6   7      220.20      199.88      7.72 o 
   1   6   7       78.54      102.13      6.30 o 
   2   6   7     2519.40     2667.51     56.05 o 
   3   6   7     7699.31     7366.61    135.61 o 
   4   6   7      696.49      590.86     19.48 o 
   5   6   7     3621.81     3226.31     82.95 o 
   6   6   7     1254.08     1318.82     53.90 o 
   7   6   7     3104.91     3050.05     90.21 o 
   8   6   7       22.29       44.53     14.69 o 
   9   6   7      519.84      556.75     30.99 o 
  10   6   7       40.83       25.91     18.30 o 
  11   6   7       34.30        9.28     19.22 o 
  12   6   7       16.80       14.12     23.89 o 
 -12   7   7       46.30       25.53     24.50 o 
 -11   7   7       76.44       83.99     21.81 o 
 -10   7   7        7.85        0.80     18.55 o 
  -9   7   7      142.66      194.98     27.52 o 
  -8   7   7        2.01       -8.42     15.35 o 
  -7   7   7      109.94       86.17     18.76 o 
  -6   7   7      510.12      471.76     37.22 o 
  -5   7   7      840.25      832.18     30.20 o 
  -4   7   7      806.90      745.93     21.38 o 
  -3   7   7     3077.06     2945.03     63.54 o 
  -2   7   7      267.17      355.11     11.50 o 
  -1   7   7      578.58      506.85     14.30 o 
   1   7   7      596.50      511.46     14.21 o 
   2   7   7      262.85      340.64     11.95 o 
   3   7   7     3152.42     3054.81     63.93 o 
   4   7   7      845.68      743.81     22.87 o 
   5   7   7      828.27      800.61     28.93 o 
   6   7   7      533.15      506.28     29.70 o 
   7   7   7       99.85       62.08     15.57 o 
   8   7   7        0.73       -7.60     12.35 o 
   9   7   7      148.25      149.13     22.38 o 
  10   7   7        4.96       -7.78     17.19 o 
  11   7   7       81.50      105.37     27.57 o 
  12   7   7       40.06       34.58     26.47 o 
 -11   8   7       30.51       -3.24     23.81 o 
 -10   8   7      244.32      311.32     35.50 o 
  -9   8   7       39.70        2.80     17.08 o 
  -8   8   7      201.23      170.95     23.67 o 
  -7   8   7      913.85      758.90     39.93 o 
  -6   8   7      936.38      932.12     44.83 o 
  -5   8   7     3019.31     2860.62     79.26 o 
  -4   8   7       93.43       82.32      8.45 o 
  -3   8   7     2384.32     2213.23     46.12 o 
  -2   8   7     1099.41     1008.25     24.45 o 
  -1   8   7      301.32      286.40     11.37 o 
   0   8   7     1772.43     1900.97     40.88 o 
   1   8   7      344.72      307.71     11.04 o 
   2   8   7     1343.56     1222.42     26.31 o 
   3   8   7     2415.40     2233.63     49.35 o 
   4   8   7       77.93       55.13      8.47 o 
   5   8   7     3068.73     2906.69     77.12 o 
   6   8   7      981.69      983.65     34.89 o 
   7   8   7      945.30      742.35     39.70 o 
   8   8   7      163.81      120.69     20.56 o 
   9   8   7       45.56       38.57     18.06 o 
  10   8   7      264.74      266.07     29.60 o 
  11   8   7       47.52       71.20     25.50 o 
 -11   9   7       31.57       -0.99     22.11 o 
 -10   9   7       56.77       60.21     23.14 o 
  -9   9   7       72.52       54.33     19.02 o 
  -8   9   7      122.18      146.51     20.22 o 
  -7   9   7      253.85      239.43     24.60 o 
  -6   9   7       39.19       22.01     15.70 o 
  -5   9   7      388.54      363.16     19.22 o 
  -4   9   7      310.38      306.50     22.95 o 
  -3   9   7      961.55      995.53     24.45 o 
  -2   9   7     1115.14     1001.81     23.20 o 
  -1   9   7       48.67       65.14      8.46 o 
   0   9   7      129.79      158.11     15.46 o 
   1   9   7       52.80       69.42      7.74 o 
   2   9   7     1054.45      911.97     25.57 o 
   3   9   7      941.85      940.87     26.11 o 
   4   9   7      302.55      306.07     14.79 o 
   5   9   7      419.75      379.71     21.00 o 
   6   9   7       39.18       29.16     12.43 o 
   7   9   7      242.88      249.57     21.40 o 
   8   9   7      140.66      119.59     21.38 o 
   9   9   7       79.72       39.29     19.55 o 
  10   9   7       55.92       36.78     22.56 o 
  11   9   7       26.07       -4.83     22.56 o 
 -11  10   7       35.51       39.43     24.28 o 
 -10  10   7      140.08      119.90     26.55 o 
  -9  10   7       76.33      100.19     27.19 o 
  -8  10   7      538.89      517.70     31.48 o 
  -7  10   7      113.06       85.41     17.07 o 
  -6  10   7      251.09      188.01     19.94 o 
  -5  10   7       97.13      117.51     12.31 o 
  -4  10   7     1718.75     1727.83     46.10 o 
  -3  10   7      265.83      276.24     14.64 o 
  -2  10   7     2884.70     2569.36     51.90 o 
  -1  10   7      618.76      610.88     21.33 o 
   0  10   7     5320.41     5586.22    109.69 o 
   1  10   7      624.00      602.77     19.36 o 
   2  10   7     3100.75     2744.07     58.74 o 
   3  10   7      250.95      275.60     13.61 o 
   4  10   7     1679.14     1725.33     44.24 o 
   5  10   7       95.21      109.60     23.49 o 
   6  10   7      305.55      287.10     19.61 o 
   7  10   7      125.96       97.51     19.91 o 
   8  10   7      471.26      484.13     39.81 o 
   9  10   7       71.41       77.12     21.34 o 
  10  10   7      135.38      202.01     38.03 o 
  11  10   7       36.25      -14.79     28.41 o 
 -11  11   7       33.40        6.99     23.87 o 
 -10  11   7       18.18       26.35     22.95 o 
  -9  11   7      216.14      209.02     38.14 o 
  -8  11   7      109.27      106.08     20.02 o 
  -7  11   7       12.97       15.75     15.11 o 
  -6  11   7      114.64      101.61     17.52 o 
  -5  11   7      263.77      307.76     18.76 o 
  -4  11   7      138.98      144.06     13.10 o 
  -3  11   7      259.50      294.87     15.29 o 
  -2  11   7      750.14      682.73     21.32 o 
  -1  11   7      326.29      327.87     16.88 o 
   0  11   7       13.81       16.86      8.48 o 
   1  11   7      322.84      336.58     16.17 o 
   2  11   7      752.87      668.69     23.59 o 
   3  11   7      245.26      249.60     16.90 o 
   4  11   7      152.64      153.85     17.75 o 
   5  11   7      274.38      311.58     15.81 o 
   6  11   7      134.73      133.95     18.11 o 
   7  11   7       13.19        0.49     18.50 o 
   8  11   7      107.27      113.10     26.54 o 
   9  11   7      212.35      273.55     41.74 o 
  10  11   7       13.80       22.62     28.98 o 
  11  11   7       31.24       21.25     32.10 o 
 -10  12   7       17.46       18.12     23.47 o 
  -9  12   7      272.68      325.70     36.60 o 
  -8  12   7      259.91      280.30     31.13 o 
  -7  12   7      484.99      490.29     30.96 o 
  -6  12   7       49.89       23.89     10.60 o 
  -5  12   7      326.04      349.13     18.85 o 
  -4  12   7      251.17      279.88     16.89 o 
  -3  12   7      985.76      878.34     27.49 o 
  -2  12   7      502.22      481.30     19.85 o 
  -1  12   7     2299.09     2254.05     56.46 o 
   0  12   7      753.64      691.08     26.91 o 
   1  12   7     2306.47     2287.69     56.19 o 
   2  12   7      534.81      521.07     20.99 o 
   3  12   7      924.42      885.54     28.47 o 
   4  12   7      217.31      229.96     17.67 o 
   5  12   7      302.25      324.09     17.85 o 
   6  12   7       71.41       30.63     17.10 o 
   7  12   7      487.51      461.12     33.46 o 
   8  12   7      255.09      312.50     60.51 o 
   9  12   7      283.85      304.58     44.73 o 
  10  12   7       19.80       26.80     30.17 o 
 -10  13   7        3.49      -17.55     23.10 o 
  -9  13   7      191.27      194.89     30.02 o 
  -8  13   7       52.36       37.63     21.62 o 
  -7  13   7       18.39       36.93     19.73 o 
  -6  13   7       92.07       98.05     16.58 o 
  -5  13   7        3.18        6.26     10.68 o 
  -4  13   7      112.05      110.22     12.62 o 
  -3  13   7      539.41      507.49     21.13 o 
  -2  13   7      298.29      304.64     24.48 o 
  -1  13   7      565.87      531.18     23.98 o 
   0  13   7        8.72       -3.62     12.61 o 
   1  13   7      549.26      501.37     21.51 o 
   2  13   7      298.59      285.21     16.80 o 
   3  13   7      589.24      550.99     22.48 o 
   4  13   7      108.86      125.20     14.09 o 
   5  13   7        0.86       11.97     10.96 o 
   6  13   7       88.70       66.51     20.53 o 
   7  13   7       25.71       14.01     18.23 o 
   8  13   7       54.29       27.26     29.20 o 
   9  13   7      178.69      144.92     38.96 o 
  10  13   7        3.39       -2.20     30.27 o 
  -9  14   7      346.03      428.72     45.16 o 
  -8  14   7       51.36       34.80     23.86 o 
  -7  14   7      346.07      350.77     33.44 o 
  -6  14   7      394.64      411.45     37.35 o 
  -5  14   7      458.94      446.93     29.10 o 
  -4  14   7       62.06       73.19     11.89 o 
  -3  14   7      410.96      429.14     20.57 o 
  -2  14   7      148.82      133.68     15.76 o 
  -1  14   7      717.02      731.86     32.60 o 
   0  14   7      139.44      140.34     15.29 o 
   1  14   7      683.85      685.15     28.98 o 
   2  14   7      188.72      179.64     14.79 o 
   3  14   7      302.42      284.49     19.24 o 
   4  14   7       85.16      100.86     16.16 o 
   5  14   7      454.65      420.78     23.44 o 
   6  14   7      376.93      347.05     30.79 o 
   7  14   7      372.20      382.22     36.70 o 
   8  14   7       47.22        4.35     28.55 o 
   9  14   7      343.87      316.32     48.99 o 
  -9  15   7        4.46       40.13     26.26 o 
  -8  15   7       34.00       50.87     24.44 o 
  -7  15   7      100.71       91.58     23.77 o 
  -6  15   7       73.57       68.00     14.80 o 
  -5  15   7       43.36       42.58     13.51 o 
  -4  15   7      289.18      299.84     19.37 o 
  -3  15   7       88.18       94.60     18.45 o 
  -2  15   7      133.16      162.06     23.14 o 
  -1  15   7      112.72       99.72     16.98 o 
   0  15   7       35.12       19.02     13.74 o 
   1  15   7      125.45      107.62     13.84 o 
   2  15   7      149.15      147.65     15.07 o 
   3  15   7      100.78       61.54     11.76 o 
   4  15   7      311.51      339.45     23.07 o 
   5  15   7       46.59       47.73     19.51 o 
   6  15   7       69.82       70.54     22.14 o 
   7  15   7       90.22       90.71     26.59 o 
   8  15   7       28.66       39.19     30.91 o 
   9  15   7        5.27      -24.44     35.01 o 
  -8  16   7       46.97       56.42     27.84 o 
  -7  16   7        5.45       21.61     23.60 o 
  -6  16   7      270.94      317.40     23.57 o 
  -5  16   7       31.36       49.79     14.25 o 
  -4  16   7      557.65      588.02     28.10 o 
  -3  16   7       55.61       48.40     16.14 o 
  -2  16   7      529.71      616.93     41.85 o 
  -1  16   7       79.40       74.12     16.57 o 
   0  16   7       88.14      127.39     19.72 o 
   1  16   7       72.95       95.67     15.54 o 
   2  16   7      511.41      481.53     27.64 o 
   3  16   7       52.39       43.83     13.97 o 
   4  16   7      576.71      628.42     30.94 o 
   5  16   7       32.68       71.28     27.46 o 
   6  16   7      283.28      297.21     40.36 o 
   7  16   7        7.41       29.18     23.58 o 
   8  16   7       65.13       73.99     75.58 o 
  -8  17   7      115.28       46.89     28.00 o 
  -7  17   7       57.62       48.29     26.23 o 
  -6  17   7       82.45       15.99     22.66 o 
  -5  17   7       25.63        5.70     20.86 o 
  -4  17   7      154.09      116.35     18.02 o 
  -3  17   7       68.85       72.44     21.62 o 
  -2  17   7       50.29       48.38     20.32 o 
  -1  17   7       16.97        2.43     14.36 o 
   0  17   7        4.51       -5.07     14.35 o 
   1  17   7       15.90       31.54     15.12 o 
   2  17   7       62.97       53.01     22.39 o 
   3  17   7       65.67      105.17     16.24 o 
   4  17   7      151.10       94.70     17.49 o 
   5  17   7       26.84       -5.68     18.76 o 
   6  17   7       80.75       83.74     26.50 o 
   7  17   7       54.73       58.30     30.46 o 
   8  17   7      104.08      116.29    106.91 o 
  -7  18   7       62.58       79.31     29.19 o 
  -6  18   7       90.03       62.44     25.55 o 
  -5  18   7      116.06      156.21     33.97 o 
  -4  18   7      333.37      316.26     43.00 o 
  -3  18   7      525.11      567.65     47.24 o 
  -2  18   7      116.93      154.92     25.62 o 
  -1  18   7      309.16      321.71     26.59 o 
   0  18   7      504.38      573.38     35.12 o 
   1  18   7      256.35      217.08     23.02 o 
   2  18   7      146.32      142.69     19.68 o 
   3  18   7      511.11      541.47     38.20 o 
   4  18   7      321.60      316.11     32.10 o 
   5  18   7      117.43      151.26     30.02 o 
   6  18   7       95.03      101.14     28.96 o 
   7  18   7       74.73       87.31     28.94 o 
  -6  19   7       14.98      -25.27     25.27 o 
  -5  19   7       41.44       44.76     36.42 o 
  -4  19   7       22.92       20.80     24.90 o 
  -3  19   7        0.17       -6.38     23.80 o 
  -2  19   7        1.91       11.30     21.70 o 
  -1  19   7       16.90       28.69     17.32 o 
   0  19   7      158.81      170.17     22.26 o 
   1  19   7       19.49      -10.16     15.66 o 
   2  19   7        2.49      -19.39     19.39 o 
   3  19   7        0.07      -11.43     25.45 o 
   4  19   7       26.39       51.35     24.99 o 
   5  19   7       39.66       82.87     28.52 o 
   6  19   7       18.13      -11.80     24.17 o 
  -5  20   7      170.25      182.33     37.60 o 
  -4  20   7       12.69       21.62     26.57 o 
  -3  20   7      193.41      200.19     36.20 o 
  -2  20   7       50.40       22.12     38.86 o 
  -1  20   7      218.36      241.32     24.77 o 
   0  20   7       21.88       14.69     25.79 o 
   1  20   7      197.90      194.21     30.21 o 
   2  20   7       43.44       49.33     23.30 o 
   3  20   7      185.31      168.96     35.96 o 
   4  20   7       11.06       10.55     32.51 o 
   5  20   7      163.98      169.36     33.86 o 
  -3  21   7       13.29       32.72     27.64 o 
  -2  21   7        4.03        9.59     26.47 o 
  -1  21   7       70.97       51.64     28.48 o 
   0  21   7        3.25       15.96     22.74 o 
   1  21   7       71.94       81.89     25.58 o 
   2  21   7        2.97        5.76     23.71 o 
   3  21   7       10.60       21.11     35.69 o 
   0   0   8      999.70     1332.78     60.40 o 
   1   0   8     3150.07     3555.00     64.14 o 
   2   0   8     2821.44     2863.10     49.06 o 
   3   0   8     2125.57     2781.32     54.47 o 
   4   0   8     7387.52     7824.77    133.01 o 
   5   0   8      268.83      306.90     16.95 o 
   6   0   8     2846.59     2700.06     72.54 o 
   7   0   8       83.79       81.59     14.10 o 
   8   0   8      245.82      311.48     27.48 o 
   9   0   8       77.64       55.73     17.51 o 
  10   0   8      290.13      229.27     25.82 o 
  11   0   8      180.35      193.27     27.36 o 
  12   0   8      294.64      354.08     35.28 o 
 -12   1   8       26.41       19.62     22.70 o 
 -11   1   8       30.19       17.92     19.89 o 
 -10   1   8       16.76        5.80     18.12 o 
  -9   1   8       53.97       59.85     15.52 o 
  -8   1   8       31.17       25.13     15.17 o 
  -7   1   8      144.75      147.11     16.59 o 
  -6   1   8      219.14      250.03     26.75 o 
  -5   1   8      215.03      249.70     15.13 o 
  -4   1   8      171.87      170.48     11.18 o 
  -3   1   8     1364.34     1391.00     31.05 o 
  -2   1   8     1693.25     1699.21     33.35 o 
  -1   1   8      116.97      130.42      7.22 o 
   0   1   8       32.89       27.47      4.87 o 
   1   1   8      140.34      162.01      8.68 o 
   2   1   8     1658.12     1681.28     31.05 o 
   3   1   8     1439.55     1510.29     27.74 o 
   4   1   8      195.02      207.90     10.45 o 
   5   1   8      212.84      234.06     15.19 o 
   6   1   8      247.52      309.39     24.24 o 
   7   1   8      157.80      172.89     17.28 o 
   8   1   8       42.96       42.78     13.91 o 
   9   1   8       63.04       63.15     17.76 o 
  10   1   8       24.84       19.11     16.75 o 
  11   1   8       29.32       39.50     20.04 o 
  12   1   8       33.28       35.28     23.89 o 
 -12   2   8      134.87      140.59     27.91 o 
 -11   2   8       56.05       75.64     22.49 o 
 -10   2   8      203.65      189.90     25.76 o 
  -9   2   8      268.87      315.05     27.97 o 
  -8   2   8      277.38      279.12     22.28 o 
  -7   2   8     1164.05     1028.06     39.67 o 
  -6   2   8     1228.58     1276.47     50.53 o 
  -5   2   8     1347.73     1250.33     37.78 o 
  -4   2   8     1610.60     1366.12     33.67 o 
  -3   2   8     5167.54     5497.90     96.63 o 
  -2   2   8      637.94      612.95     16.12 o 
  -1   2   8     3303.05     3667.75     67.12 o 
   0   2   8     1450.17     1316.66     39.05 o 
   1   2   8     3440.41     3792.16     67.21 o 
   2   2   8      622.99      573.90     14.02 o 
   3   2   8     5353.26     5678.32     92.35 o 
   4   2   8     1779.28     1495.12     32.83 o 
   5   2   8     1325.08     1197.15     41.45 o 
   6   2   8     1346.11     1415.86     46.59 o 
   7   2   8     1189.36     1087.37     40.30 o 
   8   2   8      342.68      378.50     23.93 o 
   9   2   8      243.34      253.95     22.00 o 
  10   2   8      216.07      214.17     34.79 o 
  11   2   8       69.85       91.45     22.84 o 
  12   2   8      126.37      154.67     34.13 o 
 -12   3   8       18.16       22.89     21.46 o 
 -11   3   8       24.00      -12.35     18.69 o 
 -10   3   8       37.34       27.68     19.21 o 
  -9   3   8       70.80      103.82     20.96 o 
  -8   3   8      480.23      428.45     26.43 o 
  -7   3   8      248.62      319.50     23.96 o 
  -6   3   8      268.93      292.15     20.81 o 
  -5   3   8      490.51      481.94     39.74 o 
  -4   3   8      185.03      169.59      7.23 o 
  -3   3   8      194.02      187.56      9.94 o 
  -2   3   8     1025.19      943.51     21.14 o 
  -1   3   8     2476.92     2350.74     47.20 o 
   0   3   8     1105.49     1311.22     25.80 o 
   1   3   8     2522.25     2362.68     55.53 o 
   2   3   8     1038.74      945.04     19.51 o 
   3   3   8      232.05      229.03      8.31 o 
   4   3   8      190.76      159.93      7.35 o 
   5   3   8      465.20      462.68     34.84 o 
   6   3   8      270.13      259.89     23.93 o 
   7   3   8      235.54      277.52     20.61 o 
   8   3   8      454.83      436.64     26.13 o 
   9   3   8       69.83      107.87     18.01 o 
  10   3   8       29.74        0.70     15.12 o 
  11   3   8       20.24       10.88     19.05 o 
  12   3   8       18.54       14.65     38.10 o 
 -12   4   8       16.67       13.34     21.93 o 
 -11   4   8      198.64      201.65     28.22 o 
 -10   4   8       85.39       89.27     21.81 o 
  -9   4   8      363.66      382.07     31.08 o 
  -8   4   8      375.88      313.25     27.41 o 
  -7   4   8     1000.15      984.75     38.63 o 
  -6   4   8      269.25      268.65     18.81 o 
  -5   4   8     1776.49     1536.03     43.20 o 
  -4   4   8      246.09      281.34     10.09 o 
  -3   4   8     4700.37     4663.47     80.02 o 
  -2   4   8      490.03      422.05     12.45 o 
  -1   4   8     3545.60     3409.83     57.92 o 
   0   4   8     3336.90     2619.83     46.77 o 
   1   4   8     3296.49     3135.12     57.01 o 
   2   4   8      437.24      401.42     11.57 o 
   3   4   8     4406.42     4337.39     80.88 o 
   4   4   8      290.89      314.27     11.46 o 
   5   4   8     1753.60     1553.10     56.65 o 
   6   4   8      253.60      265.82     27.58 o 
   7   4   8     1007.56     1040.24     40.21 o 
   8   4   8      319.85      305.45     22.77 o 
   9   4   8      400.05      405.65     26.97 o 
  10   4   8       90.72       84.29     18.89 o 
  11   4   8      190.53      228.08     24.67 o 
  12   4   8       16.71       -8.87     29.52 o 
 -12   5   8        7.37       -9.50     22.10 o 
 -11   5   8       19.36       31.81     20.96 o 
 -10   5   8        7.22        1.34     18.23 o 
  -9   5   8      160.25      184.67     24.29 o 
  -8   5   8      482.96      528.72     36.38 o 
  -7   5   8       39.00       46.60     16.74 o 
  -6   5   8      849.68      810.69     38.65 o 
  -5   5   8      202.33      195.04     15.06 o 
  -4   5   8      616.05      625.00     16.33 o 
  -3   5   8     1160.53     1070.01     24.69 o 
  -2   5   8      774.55      726.43     18.07 o 
  -1   5   8      222.28      201.35      8.78 o 
   0   5   8      357.48      341.38     11.07 o 
   1   5   8      236.16      205.88     11.02 o 
   2   5   8      835.91      773.70     17.98 o 
   3   5   8     1147.30     1044.85     24.08 o 
   4   5   8      684.88      690.34     18.94 o 
   5   5   8      207.56      228.71     17.55 o 
   6   5   8      830.29      850.69     40.73 o 
   7   5   8       29.02       40.22     14.06 o 
   8   5   8      445.62      501.24     28.60 o 
   9   5   8      164.85      186.12     20.96 o 
  10   5   8       11.09       11.31     15.63 o 
  11   5   8       18.82        1.02     19.50 o 
  12   5   8        4.50       -2.07     23.41 o 
 -12   6   8       94.58      116.71     27.31 o 
 -11   6   8       87.84      111.43     25.95 o 
 -10   6   8      298.91      341.81     31.87 o 
  -9   6   8       29.05        4.34     18.90 o 
  -8   6   8      917.89      996.22     47.64 o 
  -7   6   8       53.04       66.36     17.99 o 
  -6   6   8      980.35      910.26     36.02 o 
  -5   6   8      427.34      515.74     17.11 o 
  -4   6   8      513.50      434.18     15.89 o 
  -3   6   8      171.96      174.58      9.63 o 
  -2   6   8     1092.90      954.84     21.71 o 
  -1   6   8      142.25       96.79      8.40 o 
   0   6   8     2082.71     1868.48     33.77 o 
   1   6   8      134.32      102.52      6.37 o 
   2   6   8     1163.30      978.47     24.75 o 
   3   6   8      155.33      171.17      9.99 o 
   4   6   8      497.86      420.62     16.31 o 
   5   6   8      422.11      455.78     24.78 o 
   6   6   8      971.40      927.80     37.14 o 
   7   6   8       46.71       32.04     13.95 o 
   8   6   8      897.94     1037.43     41.79 o 
   9   6   8       31.54       17.63     14.67 o 
  10   6   8      298.90      342.98     30.93 o 
  11   6   8       96.40       79.23     23.45 o 
  12   6   8       87.16       94.84     29.11 o 
 -11   7   8        8.05       -6.32     20.39 o 
 -10   7   8       20.63       26.49     19.98 o 
  -9   7   8      249.18      211.19     26.23 o 
  -8   7   8      195.80      181.43     23.07 o 
  -7   7   8      631.57      679.57     43.80 o 
  -6   7   8     1454.91     1347.94     68.22 o 
  -5   7   8       59.10       50.79     10.38 o 
  -4   7   8      303.62      347.04     23.35 o 
  -3   7   8      368.99      358.05     13.35 o 
  -2   7   8      103.06      134.71      8.69 o 
  -1   7   8     1153.01      987.82     23.28 o 
   0   7   8       55.26       86.24      6.88 o 
   1   7   8     1179.48     1026.69     23.42 o 
   2   7   8      126.04      150.03      8.62 o 
   3   7   8      374.94      382.22     15.70 o 
   4   7   8      265.94      275.38     21.53 o 
   5   7   8       55.94       55.33     11.73 o 
   6   7   8     1423.07     1308.62     46.91 o 
   7   7   8      655.07      739.54     50.88 o 
   8   7   8      168.98      161.50     28.33 o 
   9   7   8      242.66      221.40     22.39 o 
  10   7   8       20.84       33.77     19.77 o 
  11   7   8        9.17      -18.38     18.38 o 
 -11   8   8       54.73       55.30     23.46 o 
 -10   8   8      221.04      216.36     28.43 o 
  -9   8   8      419.34      397.42     32.66 o 
  -8   8   8      389.60      425.12     31.44 o 
  -7   8   8      799.51      841.32     42.28 o 
  -6   8   8      678.41      676.50     36.81 o 
  -5   8   8      657.20      565.99     35.58 o 
  -4   8   8      859.32      867.55     26.17 o 
  -3   8   8      499.89      471.61     15.90 o 
  -2   8   8      317.51      325.59     16.34 o 
  -1   8   8     2667.58     2625.49     52.19 o 
   0   8   8     1730.89     1773.28     33.04 o 
   1   8   8     2857.12     2780.88     52.82 o 
   2   8   8      349.05      355.45     14.30 o 
   3   8   8      527.26      500.30     21.48 o 
   4   8   8      805.33      808.36     25.35 o 
   5   8   8      702.17      629.09     25.98 o 
   6   8   8      718.88      735.93     33.11 o 
   7   8   8      857.37      829.25     36.57 o 
   8   8   8      331.46      431.63     38.57 o 
   9   8   8      396.69      381.95     32.24 o 
  10   8   8      227.99      271.30     29.43 o 
  11   8   8       45.76       64.13     26.38 o 
 -11   9   8        9.38        9.51     23.86 o 
 -10   9   8        7.77       20.69     19.01 o 
  -9   9   8       24.38        1.06     17.51 o 
  -8   9   8       14.19       12.41     17.35 o 
  -7   9   8       26.21       14.86     15.64 o 
  -6   9   8      309.96      323.50     26.33 o 
  -5   9   8      312.50      320.23     18.08 o 
  -4   9   8      265.02      210.10     22.83 o 
  -3   9   8      474.48      525.22     27.13 o 
  -2   9   8      353.18      425.40     14.48 o 
  -1   9   8      187.17      194.91     16.75 o 
   0   9   8     1411.63     1553.62     35.56 o 
   1   9   8      155.48      173.81     13.36 o 
   2   9   8      378.65      438.23     16.50 o 
   3   9   8      476.74      488.48     30.22 o 
   4   9   8      260.56      183.24     16.54 o 
   5   9   8      320.19      286.23     14.93 o 
   6   9   8      337.90      350.55     24.35 o 
   7   9   8       16.59       -6.85     12.24 o 
   8   9   8       14.90      -13.43     14.99 o 
   9   9   8       18.99       13.37     19.69 o 
  10   9   8        7.56        6.39     19.16 o 
  11   9   8       11.12        1.44     22.61 o 
 -11  10   8       54.78       35.86     33.33 o 
 -10  10   8        7.68       -2.29     21.03 o 
  -9  10   8      593.87      589.47     36.25 o 
  -8  10   8       14.90       13.13     16.07 o 
  -7  10   8      283.82      248.38     25.58 o 
  -6  10   8       15.03       19.37     14.79 o 
  -5  10   8      158.32      148.17     16.76 o 
  -4  10   8       70.43       68.67     11.61 o 
  -3  10   8     1593.30     1611.77     39.96 o 
  -2  10   8       27.32       26.43      6.99 o 
  -1  10   8     2539.00     2483.64     50.51 o 
   0  10   8        2.27       -2.01      7.51 o 
   1  10   8     2664.95     2646.67     57.45 o 
   2  10   8       31.62       41.37      8.70 o 
   3  10   8     1666.47     1689.31     43.46 o 
   4  10   8       78.49       70.24     10.26 o 
   5  10   8      202.02      201.85     13.17 o 
   6  10   8        9.74       16.50     16.42 o 
   7  10   8      241.87      180.86     23.90 o 
   8  10   8       11.21      -11.50     16.22 o 
   9  10   8      593.97      593.72     40.03 o 
  10  10   8        6.82       20.43     22.55 o 
  11  10   8       51.16       37.20     60.28 o 
 -10  11   8       84.90       95.65     27.81 o 
  -9  11   8       63.30       50.23     23.23 o 
  -8  11   8       35.63       46.68     18.35 o 
  -7  11   8       69.50       71.00     17.69 o 
  -6  11   8        8.45       -1.27      8.57 o 
  -5  11   8      237.85      243.48     16.39 o 
  -4  11   8      131.72      131.99     13.20 o 
  -3  11   8      104.43       90.60     11.18 o 
  -2  11   8      273.97      279.75     13.94 o 
  -1  11   8      887.74      848.87     31.28 o 
   0  11   8       74.41       83.35     14.74 o 
   1  11   8      874.40      829.58     32.29 o 
   2  11   8      255.86      271.87     14.43 o 
   3  11   8      118.73       81.84     13.43 o 
   4  11   8      135.75      111.72     12.14 o 
   5  11   8      267.70      231.74     14.62 o 
   6  11   8        4.94       -3.16     10.82 o 
   7  11   8       75.26       84.85     20.38 o 
   8  11   8       34.10       26.68     19.26 o 
   9  11   8       68.22       35.63     20.40 o 
  10  11   8       80.96       79.31     33.96 o 
 -10  12   8      198.06      200.42     33.00 o 
  -9  12   8       85.27       69.87     25.82 o 
  -8  12   8      268.94      250.70     30.10 o 
  -7  12   8      155.06      117.51     19.44 o 
  -6  12   8      638.43      648.06     25.81 o 
  -5  12   8       55.38       56.49     12.26 o 
  -4  12   8      450.08      504.32     21.85 o 
  -3  12   8      647.14      668.57     23.61 o 
  -2  12   8      925.44      893.47     25.57 o 
  -1  12   8      895.86      910.95     28.55 o 
   0  12   8      643.01      558.26     24.40 o 
   1  12   8      944.81     1012.13     36.52 o 
   2  12   8      874.46      875.16     29.00 o 
   3  12   8      562.91      588.28     25.38 o 
   4  12   8      362.93      369.54     22.11 o 
   5  12   8       60.44       35.50      9.65 o 
   6  12   8      524.68      552.11     31.90 o 
   7  12   8      147.71      108.04     26.46 o 
   8  12   8      269.81      296.67     36.69 o 
   9  12   8       85.81       56.29     31.81 o 
  10  12   8      206.19      199.13     42.31 o 
 -10  13   8       56.01       44.41     26.12 o 
  -9  13   8       59.02       85.30     26.17 o 
  -8  13   8       43.83       28.52     21.71 o 
  -7  13   8       13.59       26.19     16.98 o 
  -6  13   8       12.19       11.68     11.62 o 
  -5  13   8       82.09      103.64     14.00 o 
  -4  13   8       62.97      111.25     14.05 o 
  -3  13   8      194.81      244.95     15.87 o 
  -2  13   8      153.42      169.02     20.01 o 
  -1  13   8       77.64       59.11     17.31 o 
   0  13   8      359.54      322.90     19.73 o 
   1  13   8       74.04       95.30     12.56 o 
   2  13   8      180.50      159.09     14.88 o 
   3  13   8      210.14      232.82     17.35 o 
   4  13   8       81.00      105.02     15.37 o 
   5  13   8       81.74       77.31     16.47 o 
   6  13   8       14.66       13.84     18.44 o 
   7  13   8       16.03       18.74     23.91 o 
   8  13   8       50.17       42.95     29.71 o 
   9  13   8       55.02       91.91     36.60 o 
  10  13   8       51.34       -3.73     36.56 o 
  -9  14   8       60.55       70.77     27.08 o 
  -8  14   8      167.24      124.16     25.81 o 
  -7  14   8       85.69      110.32     23.57 o 
  -6  14   8      241.51      224.34     17.46 o 
  -5  14   8       43.16       58.40     13.27 o 
  -4  14   8      408.92      486.10     23.37 o 
  -3  14   8      366.71      371.49     19.45 o 
  -2  14   8      388.45      392.25     21.89 o 
  -1  14   8       25.32        8.22     13.53 o 
   0  14   8      536.91      494.90     30.09 o 
   1  14   8       32.81       27.29     11.25 o 
   2  14   8      308.08      328.29     26.91 o 
   3  14   8      400.30      399.39     21.75 o 
   4  14   8      385.75      452.93     64.05 o 
   5  14   8       41.13       38.55     13.73 o 
   6  14   8      258.36      242.87     27.66 o 
   7  14   8       67.47       84.83     28.00 o 
   8  14   8      169.85      169.20     37.23 o 
   9  14   8       65.75       74.54     36.48 o 
  -9  15   8       83.33       82.05     26.69 o 
  -8  15   8        7.43       10.13     21.92 o 
  -7  15   8       15.80       19.19     21.06 o 
  -6  15   8       24.88       16.80     12.60 o 
  -5  15   8      264.18      286.02     21.15 o 
  -4  15   8      276.53      252.13     17.71 o 
  -3  15   8       12.08       13.79     12.32 o 
  -2  15   8        3.17        7.35     16.90 o 
  -1  15   8       16.30       20.54     16.97 o 
   0  15   8      565.21      578.69     30.27 o 
   1  15   8       16.11       -3.59     10.84 o 
   2  15   8        6.60       11.73     11.43 o 
   3  15   8       16.12       13.17     12.03 o 
   4  15   8      269.83      244.15     34.02 o 
   5  15   8      272.76      264.34     20.77 o 
   6  15   8       18.87       26.77     20.74 o 
   7  15   8       19.49        2.33     27.46 o 
   8  15   8        8.00      -28.15     28.15 o 
   9  15   8       89.68       38.86     61.07 o 
  -8  16   8        0.73      -21.35     21.35 o 
  -7  16   8      175.12      222.44     30.00 o 
  -6  16   8       20.69       14.67     14.59 o 
  -5  16   8      365.98      370.64     25.53 o 
  -4  16   8       28.49       29.36     14.25 o 
  -3  16   8     1023.31      992.50     40.85 o 
  -2  16   8      126.39      113.97     23.23 o 
  -1  16   8      460.82      551.46     29.74 o 
   0  16   8       16.18       22.24     14.27 o 
   1  16   8      414.32      479.00     25.99 o 
   2  16   8      136.28       99.60     14.77 o 
   3  16   8     1057.51      939.55     47.63 o 
   4  16   8       27.79       38.66     14.45 o 
   5  16   8      388.81      428.69     25.07 o 
   6  16   8       24.83       -2.86     20.92 o 
   7  16   8      196.97      197.06     41.61 o 
   8  16   8        1.19        3.03     30.50 o 
  -7  17   8       18.20       59.32     26.10 o 
  -6  17   8       42.45       54.58     26.40 o 
  -5  17   8       91.74       87.56     28.56 o 
  -4  17   8        9.40       34.37     15.39 o 
  -3  17   8       40.34       52.06     16.63 o 
  -2  17   8        5.04       -0.56     18.54 o 
  -1  17   8       16.60       10.28     15.70 o 
   0  17   8       87.15      108.15     18.48 o 
   1  17   8       17.99       21.25     14.32 o 
   2  17   8        5.80      -10.87     14.51 o 
   3  17   8       45.35       17.88     14.22 o 
   4  17   8       11.16       18.25     14.81 o 
   5  17   8       90.77       86.25     23.53 o 
   6  17   8       39.88       72.27     26.62 o 
   7  17   8       12.88       55.39     34.66 o 
  -6  18   8       88.78       88.27     37.36 o 
  -5  18   8      128.14      147.30     32.55 o 
  -4  18   8       79.56       96.15     29.82 o 
  -3  18   8      131.07      152.68     20.32 o 
  -2  18   8      338.62      362.13     33.52 o 
  -1  18   8      255.80      289.05     33.22 o 
   0  18   8      170.74      183.65     21.98 o 
   1  18   8      281.78      256.30     21.77 o 
   2  18   8      293.94      304.71     33.30 o 
   3  18   8      123.90      120.83     25.48 o 
   4  18   8       87.31      113.82     25.66 o 
   5  18   8      136.29      144.78     30.43 o 
   6  18   8       92.02      117.91     29.93 o 
  -5  19   8       17.91      -10.52     34.01 o 
  -4  19   8       34.53       50.79     27.82 o 
  -3  19   8       18.02       26.62     28.39 o 
  -2  19   8       61.02       40.65     22.17 o 
  -1  19   8       39.37       23.96     17.70 o 
   0  19   8       69.61       29.76     17.71 o 
   1  19   8       34.89       40.89     17.70 o 
   2  19   8       67.88       59.36     25.89 o 
   3  19   8       18.68       50.14     28.19 o 
   4  19   8       34.94        9.18     21.98 o 
   5  19   8       20.29       -5.84     23.78 o 
  -4  20   8      105.14      127.31     35.46 o 
  -3  20   8       90.27       86.16     30.68 o 
  -2  20   8      177.94      140.32     33.48 o 
  -1  20   8        5.77       43.20     23.71 o 
   0  20   8      281.12      312.48     33.82 o 
   1  20   8        6.47       -8.52     20.62 o 
   2  20   8      173.82      146.17     28.95 o 
   3  20   8       81.58       72.32     31.50 o 
   4  20   8      117.65       81.15     49.78 o 
  -2  21   8        8.71       -0.26     25.85 o 
  -1  21   8        4.53       25.10     28.74 o 
   0  21   8       23.25       16.58     23.77 o 
   1  21   8        4.62       20.19     23.20 o 
   2  21   8       10.81       24.54     29.01 o 
   1   0   9     2736.64     2688.48     50.09 o 
   2   0   9     1429.21     1389.44     28.79 o 
   3   0   9     2529.24     2276.90     43.59 o 
   4   0   9     1953.74     2077.36     39.63 o 
   5   0   9      536.11      547.26     30.72 o 
   6   0   9       29.46       43.90     12.29 o 
   7   0   9      410.50      361.54     22.89 o 
   8   0   9       75.41       74.14     17.41 o 
   9   0   9      551.82      526.41     33.97 o 
  10   0   9        1.92        3.31     17.19 o 
  11   0   9       90.13       98.44     23.83 o 
  12   0   9      214.82      237.33     34.31 o 
 -12   1   9       58.03       41.47     24.08 o 
 -11   1   9       40.24       47.96     22.21 o 
 -10   1   9       12.76       -5.94     17.60 o 
  -9   1   9        1.66       21.70     16.56 o 
  -8   1   9       70.10       83.40     17.65 o 
  -7   1   9      573.25      691.06     35.00 o 
  -6   1   9      226.09      253.76     17.39 o 
  -5   1   9      474.08      492.06     21.92 o 
  -4   1   9     2004.28     2023.89     38.69 o 
  -3   1   9     1384.69     1396.97     50.37 o 
  -2   1   9       10.33       14.00      5.29 o 
  -1   1   9     1718.10     1976.99     38.74 o 
   0   1   9        1.88       19.83      5.30 o 
   1   1   9     1736.55     1993.39     42.57 o 
   2   1   9       14.97       23.52      5.40 o 
   3   1   9     1356.28     1351.24     27.55 o 
   4   1   9     1962.17     1979.07     37.85 o 
   5   1   9      427.34      499.23     22.42 o 
   6   1   9      205.71      230.97     18.83 o 
   7   1   9      553.37      616.10     45.34 o 
   8   1   9       58.29       57.17     15.23 o 
   9   1   9        0.30       -4.80     15.30 o 
  10   1   9       11.70        2.79     17.28 o 
  11   1   9       44.86       33.53     20.98 o 
  12   1   9       63.26       63.03     25.27 o 
 -12   2   9      213.61      250.67     32.71 o 
 -11   2   9      146.26      126.47     26.11 o 
 -10   2   9      358.83      349.80     32.38 o 
  -9   2   9      729.54      741.38     36.49 o 
  -8   2   9      386.29      402.44     26.04 o 
  -7   2   9      162.00      199.07     20.93 o 
  -6   2   9     1416.59     1360.65     47.25 o 
  -5   2   9      949.36      976.00     33.01 o 
  -4   2   9     2534.69     2416.02     44.90 o 
  -3   2   9      681.56      685.21     16.32 o 
  -2   2   9     2701.43     2733.03     53.77 o 
  -1   2   9     1645.51     1587.71     30.82 o 
   0   2   9     1507.52     1455.61     28.36 o 
   1   2   9     1479.88     1399.00     29.93 o 
   2   2   9     3080.11     3109.79     54.26 o 
   3   2   9      556.05      560.55     14.99 o 
   4   2   9     2560.42     2366.73     47.74 o 
   5   2   9     1014.01     1010.86     36.80 o 
   6   2   9     1371.89     1296.15     45.70 o 
   7   2   9      206.18      195.53     18.83 o 
   8   2   9      344.73      379.43     24.96 o 
   9   2   9      734.67      776.50     37.85 o 
  10   2   9      296.87      256.63     27.99 o 
  11   2   9      127.95      143.74     25.75 o 
  12   2   9      237.09      235.40     38.73 o 
 -12   3   9       98.65      103.91     27.31 o 
 -11   3   9       25.09       33.86     21.21 o 
 -10   3   9       54.95       37.14     19.55 o 
  -9   3   9      146.83      170.02     24.61 o 
  -8   3   9       88.03       50.92     15.47 o 
  -7   3   9      125.28      123.49     15.66 o 
  -6   3   9       12.57       23.03     13.35 o 
  -5   3   9      405.11      355.61     17.48 o 
  -4   3   9      352.34      349.82     15.03 o 
  -3   3   9        0.24        5.30      4.68 o 
  -2   3   9     1239.73     1438.57     30.77 o 
  -1   3   9      347.98      447.76     12.76 o 
   0   3   9       97.18      146.95     13.87 o 
   1   3   9      357.12      448.52     13.30 o 
   2   3   9     1381.21     1562.11     30.91 o 
   3   3   9        0.94        4.22      5.74 o 
   4   3   9      350.29      327.21     16.02 o 
   5   3   9      400.25      353.99     21.38 o 
   6   3   9       19.38        7.67     12.04 o 
   7   3   9      109.33       94.01     16.47 o 
   8   3   9       74.22       78.04     16.54 o 
   9   3   9      146.96      162.97     22.08 o 
  10   3   9       68.87       81.19     20.90 o 
  11   3   9       27.46       35.49     19.66 o 
  12   3   9      105.37      135.20     27.51 o 
 -12   4   9      106.91      119.37     32.59 o 
 -11   4   9       25.68       33.95     21.21 o 
 -10   4   9      255.09      242.79     30.21 o 
  -9   4   9       20.21       31.16     18.44 o 
  -8   4   9       69.49       47.80     17.67 o 
  -7   4   9      217.19      220.76     18.36 o 
  -6   4   9     2086.66     1919.41     56.20 o 
  -5   4   9      148.71      185.74     13.85 o 
  -4   4   9     2335.49     2414.69     49.28 o 
  -3   4   9      443.56      503.01     13.44 o 
  -2   4   9      466.79      410.82     12.18 o 
  -1   4   9      127.06      192.20      9.14 o 
   0   4   9     3023.81     3148.62     78.13 o 
   1   4   9      172.38      228.90      9.44 o 
   2   4   9      562.21      463.72     12.76 o 
   3   4   9      439.55      465.62     13.79 o 
   4   4   9     2375.16     2443.99     55.87 o 
   5   4   9      152.36      197.07     18.34 o 
   6   4   9     1980.25     1853.33     59.88 o 
   7   4   9      178.15      216.68     35.00 o 
   8   4   9       67.55       55.03     15.85 o 
   9   4   9       30.01       31.13     19.63 o 
  10   4   9      240.19      260.09     29.28 o 
  11   4   9       35.47        2.41     19.47 o 
  12   4   9      117.37       65.33     50.02 o 
 -12   5   9      113.45      128.57     28.85 o 
 -11   5   9        0.64        3.53     20.25 o 
 -10   5   9       23.61       32.16     20.29 o 
  -9   5   9      445.52      427.67     32.90 o 
  -8   5   9      210.50      229.35     24.43 o 
  -7   5   9      491.14      501.74     34.91 o 
  -6   5   9       84.63      108.44     14.57 o 
  -5   5   9       95.80       94.19     13.38 o 
  -4   5   9      151.41      220.96     19.79 o 
  -3   5   9      218.46      188.38     12.25 o 
  -2   5   9      556.69      604.86     15.35 o 
  -1   5   9     1373.35     1441.28     31.63 o 
   0   5   9     1780.51     1843.49     57.27 o 
   1   5   9     1445.73     1527.02     28.40 o 
   2   5   9      598.91      637.44     15.76 o 
   3   5   9      203.53      180.99     12.50 o 
   4   5   9      149.16      232.88     16.07 o 
   5   5   9       84.36       82.33     16.20 o 
   6   5   9      101.63      125.31     16.58 o 
   7   5   9      462.02      467.47     27.73 o 
   8   5   9      201.28      187.40     20.80 o 
   9   5   9      445.50      394.12     29.24 o 
  10   5   9       25.58       28.79     17.38 o 
  11   5   9        0.02       -3.30     30.06 o 
  12   5   9      109.58       30.24     37.47 o 
 -11   6   9       55.89       43.80     22.63 o 
 -10   6   9       27.10        1.53     18.81 o 
  -9   6   9      283.64      337.48     30.38 o 
  -8   6   9      276.77      245.33     33.36 o 
  -7   6   9     1303.02     1311.00     50.91 o 
  -6   6   9      316.45      308.12     20.07 o 
  -5   6   9     1652.44     1751.61     70.30 o 
  -4   6   9      799.37      821.17     24.01 o 
  -3   6   9     1471.35     1418.59     31.83 o 
  -2   6   9      414.65      444.50     14.90 o 
  -1   6   9      902.43      905.42     21.52 o 
   0   6   9      255.15      237.73      9.19 o 
   1   6   9      969.23      945.26     19.84 o 
   2   6   9      431.93      454.74     14.62 o 
   3   6   9     1402.57     1355.05     32.84 o 
   4   6   9      823.36      817.76     24.98 o 
   5   6   9     1686.09     1751.89     92.23 o 
   6   6   9      290.83      328.71     22.97 o 
   7   6   9     1353.69     1394.44     49.82 o 
   8   6   9      243.27      247.34     22.32 o 
   9   6   9      295.10      336.48     26.04 o 
  10   6   9       32.73       35.66     17.25 o 
  11   6   9       55.10       44.74     23.17 o 
 -11   7   9       76.89      100.68     26.16 o 
 -10   7   9        5.72        6.31     20.45 o 
  -9   7   9       46.09       58.82     20.91 o 
  -8   7   9       31.03       31.77     17.37 o 
  -7   7   9      418.67      406.28     28.09 o 
  -6   7   9      273.36      282.89     31.94 o 
  -5   7   9      140.61      154.59     13.54 o 
  -4   7   9       55.86       63.76      9.19 o 
  -3   7   9      835.48      860.42     28.13 o 
  -2   7   9      173.05      248.80     11.51 o 
  -1   7   9      830.48      703.55     19.57 o 
   0   7   9       86.82      113.40      8.70 o 
   1   7   9      937.74      798.72     17.58 o 
   2   7   9      172.66      207.12     16.52 o 
   3   7   9      833.50      832.89     25.63 o 
   4   7   9       62.44       56.00     10.36 o 
   5   7   9      167.50      168.00     18.57 o 
   6   7   9      285.91      333.44     23.27 o 
   7   7   9      410.14      445.51     27.32 o 
   8   7   9       38.36        3.50     14.62 o 
   9   7   9       51.37       65.64     17.86 o 
  10   7   9        5.36      -16.94     16.94 o 
  11   7   9       76.84       67.18     22.88 o 
 -11   8   9       30.84       23.96     21.65 o 
 -10   8   9       36.35       37.37     21.62 o 
  -9   8   9      232.19      192.96     26.95 o 
  -8   8   9      327.19      349.68     30.27 o 
  -7   8   9      361.16      424.23     28.72 o 
  -6   8   9     1457.36     1573.17     67.54 o 
  -5   8   9      879.09      947.74     46.19 o 
  -4   8   9      642.59      640.04     21.09 o 
  -3   8   9     1414.29     1242.02     29.59 o 
  -2   8   9      769.61      736.04     20.74 o 
  -1   8   9      296.14      289.50     12.42 o 
   0   8   9     4806.60     4829.80     80.78 o 
   1   8   9      386.43      383.93     12.31 o 
   2   8   9      773.19      755.90     22.52 o 
   3   8   9     1342.66     1237.51     34.31 o 
   4   8   9      599.25      607.72     22.05 o 
   5   8   9      906.10      963.38     41.12 o 
   6   8   9     1632.82     1695.79     57.29 o 
   7   8   9      383.14      417.50     28.54 o 
   8   8   9      321.34      321.67     25.29 o 
   9   8   9      239.27      254.18     28.09 o 
  10   8   9       33.61       47.37     20.93 o 
  11   8   9       35.27       46.66     22.41 o 
 -11   9   9        4.03       13.14     23.88 o 
 -10   9   9        5.17        5.04     19.06 o 
  -9   9   9      151.03      199.88     27.18 o 
  -8   9   9       20.59       17.00     18.18 o 
  -7   9   9      134.87      138.30     20.28 o 
  -6   9   9      246.08      210.07     21.69 o 
  -5   9   9     1194.44     1234.82     41.32 o 
  -4   9   9      236.71      274.90     17.08 o 
  -3   9   9       35.66       31.55      8.01 o 
  -2   9   9      182.32      216.33     11.64 o 
  -1   9   9     2013.58     2135.39     43.70 o 
   0   9   9        9.16        8.62      6.59 o 
   1   9   9     2050.76     2168.13     45.89 o 
   2   9   9      153.68      169.52     11.63 o 
   3   9   9       33.43       34.16      9.54 o 
   4   9   9      224.47      213.44     13.92 o 
   5   9   9     1227.31     1282.86     40.96 o 
   6   9   9      260.57      229.77     21.38 o 
   7   9   9      120.49      147.62     29.55 o 
   8   9   9       20.81       13.74     15.15 o 
   9   9   9      149.69      137.15     29.00 o 
  10   9   9        5.50      -16.68     19.07 o 
  11   9   9        2.09      -16.25     21.31 o 
 -10  10   9      112.41       91.50     31.15 o 
  -9  10   9       19.58       33.92     18.55 o 
  -8  10   9      418.86      408.47     33.09 o 
  -7  10   9       14.81      -10.65     15.29 o 
  -6  10   9      556.66      598.44     33.50 o 
  -5  10   9      431.34      421.62     30.53 o 
  -4  10   9     1096.08     1019.48     35.27 o 
  -3  10   9      220.36      245.80     13.87 o 
  -2  10   9     2581.99     2555.27     50.18 o 
  -1  10   9      226.44      201.91     13.67 o 
   0  10   9     3745.15     3649.55     69.23 o 
   1  10   9      227.76      193.74     12.99 o 
   2  10   9     2453.32     2380.15     55.78 o 
   3  10   9      234.19      255.84     15.10 o 
   4  10   9     1107.94     1018.69     31.16 o 
   5  10   9      455.52      407.10     18.78 o 
   6  10   9      611.25      688.17     32.97 o 
   7  10   9       11.95       -6.60     13.68 o 
   8  10   9      407.00      436.40     34.74 o 
   9  10   9       15.93       19.31     20.15 o 
  10  10   9      121.07      127.35     26.28 o 
 -10  11   9       40.64       56.06     25.64 o 
  -9  11   9       20.21        9.29     19.64 o 
  -8  11   9       94.26      100.40     20.24 o 
  -7  11   9       81.66      100.43     19.29 o 
  -6  11   9      120.92       94.70     19.56 o 
  -5  11   9     1283.88     1202.25     51.19 o 
  -4  11   9     1039.71     1042.93     35.26 o 
  -3  11   9      194.75      209.65     17.07 o 
  -2  11   9      733.72      746.34     28.73 o 
  -1  11   9      824.72      821.67     23.73 o 
   0  11   9       96.23       93.65     12.48 o 
   1  11   9      800.95      777.81     27.03 o 
   2  11   9      719.76      666.92     22.82 o 
   3  11   9      184.84      209.14     16.42 o 
   4  11   9      982.06      976.48     31.23 o 
   5  11   9     1326.14     1341.27     43.45 o 
   6  11   9      111.25      111.16     18.07 o 
   7  11   9       85.74       99.73     21.56 o 
   8  11   9      103.28       94.90     23.09 o 
   9  11   9       16.99       15.00     20.63 o 
  10  11   9       41.22       11.34     25.42 o 
 -10  12   9       33.22       56.08     27.77 o 
  -9  12   9      307.72      290.97     32.17 o 
  -8  12   9       82.86       73.30     20.35 o 
  -7  12   9      283.39      304.25     25.73 o 
  -6  12   9      166.08      167.59     16.18 o 
  -5  12   9      517.00      596.72     24.72 o 
  -4  12   9      574.56      608.29     24.75 o 
  -3  12   9      655.40      626.61     25.24 o 
  -2  12   9      311.43      296.18     15.87 o 
  -1  12   9      861.15      819.58     25.09 o 
   0  12   9      230.23      218.39     17.45 o 
   1  12   9      959.25      990.44     30.41 o 
   2  12   9      254.08      241.91     16.37 o 
   3  12   9      672.37      674.79     25.03 o 
   4  12   9      516.15      538.51     22.83 o 
   5  12   9      397.22      477.59     21.62 o 
   6  12   9      181.99      226.96     25.68 o 
   7  12   9      242.46      259.38     28.77 o 
   8  12   9       81.29       55.40     22.65 o 
   9  12   9      309.89      313.95     45.17 o 
  10  12   9       39.14       56.87     35.09 o 
  -9  13   9       58.08       52.81     23.88 o 
  -8  13   9       21.12       27.69     21.38 o 
  -7  13   9      129.76      103.97     20.54 o 
  -6  13   9       72.14       66.43     12.90 o 
  -5  13   9       59.42       56.28     14.14 o 
  -4  13   9       10.50       28.04     12.10 o 
  -3  13   9      160.32      198.59     18.03 o 
  -2  13   9      187.91      219.04     14.95 o 
  -1  13   9      171.49      180.36     18.53 o 
   0  13   9       84.75       77.67     12.98 o 
   1  13   9      155.47      147.12     14.65 o 
   2  13   9      190.17      275.21     25.38 o 
   3  13   9      131.65      121.16     15.14 o 
   4  13   9       12.17      -10.56     10.56 o 
   5  13   9       60.28       66.23     12.83 o 
   6  13   9       81.01       74.21     24.62 o 
   7  13   9      135.99      110.56     28.90 o 
   8  13   9       17.75        6.80     25.16 o 
   9  13   9       53.46        5.54     30.58 o 
  -9  14   9      118.96      129.49     28.30 o 
  -8  14   9       75.63      126.69     26.62 o 
  -7  14   9      176.97      209.40     27.31 o 
  -6  14   9       29.81       11.43     11.75 o 
  -5  14   9      262.94      327.21     22.10 o 
  -4  14   9      278.77      284.49     18.93 o 
  -3  14   9      459.26      470.77     23.25 o 
  -2  14   9      528.95      563.82     27.46 o 
  -1  14   9      551.41      537.67     29.19 o 
   0  14   9      187.20      211.85     20.62 o 
   1  14   9      561.36      566.27     24.45 o 
   2  14   9      554.58      576.41     24.67 o 
   3  14   9      466.85      420.32     22.59 o 
   4  14   9      262.12      262.49     19.08 o 
   5  14   9      241.86      253.51     22.33 o 
   6  14   9       27.55       25.56     24.48 o 
   7  14   9      164.27      166.58     33.07 o 
   8  14   9       69.87       97.25     35.56 o 
   9  14   9      120.11       98.18     39.47 o 
  -8  15   9       14.73       22.96     22.91 o 
  -7  15   9       10.44        2.13     20.98 o 
  -6  15   9       56.62       72.89     14.07 o 
  -5  15   9       68.78       82.94     14.68 o 
  -4  15   9      131.44      126.89     17.08 o 
  -3  15   9       77.18       96.57     15.27 o 
  -2  15   9      124.23      178.25     19.84 o 
  -1  15   9       97.33       74.07     16.74 o 
   0  15   9       67.37       66.50     14.64 o 
   1  15   9       91.17       92.29     14.02 o 
   2  15   9      118.48      131.91     15.63 o 
   3  15   9       81.01       92.46     15.44 o 
   4  15   9      125.83       94.31     16.49 o 
   5  15   9       73.89       75.20     15.54 o 
   6  15   9       57.38       59.66     25.92 o 
   7  15   9       12.42      -13.26     23.56 o 
   8  15   9       12.88       41.73     32.81 o 
  -8  16   9      145.69      163.38     29.38 o 
  -7  16   9       21.03       19.11     22.28 o 
  -6  16   9      431.71      502.18     43.28 o 
  -5  16   9       30.16       18.58     17.06 o 
  -4  16   9      419.27      418.20     27.05 o 
  -3  16   9       31.49       22.59     15.33 o 
  -2  16   9      183.21      196.40     20.99 o 
  -1  16   9       95.53       43.43     16.79 o 
   0  16   9      134.96      128.02     17.10 o 
   1  16   9      103.61       81.76     16.71 o 
   2  16   9      186.07      185.17     18.50 o 
   3  16   9       34.83       61.78     15.13 o 
   4  16   9      437.30      425.32     32.95 o 
   5  16   9       34.32       30.31     14.53 o 
   6  16   9      454.68      514.33     38.66 o 
   7  16   9       23.19       43.11     33.13 o 
   8  16   9      173.38      127.86     41.94 o 
  -7  17   9       14.02        8.80     25.25 o 
  -6  17   9       24.30        2.27     24.67 o 
  -5  17   9       13.58        6.05     25.08 o 
  -4  17   9       70.62       35.62     26.88 o 
  -3  17   9       26.59       -5.80     17.53 o 
  -2  17   9      158.81      159.26     24.78 o 
  -1  17   9       24.12        8.90     15.75 o 
   0  17   9       18.41       24.84     14.61 o 
   1  17   9       24.85        1.38     14.74 o 
   2  17   9      178.11      152.83     20.41 o 
   3  17   9       28.63       17.23     14.97 o 
   4  17   9       71.55       77.96     22.79 o 
   5  17   9       13.50       35.07     22.48 o 
   6  17   9       23.53        4.78     21.70 o 
   7  17   9       12.65       18.71     34.10 o 
  -6  18   9       70.47       72.80     31.11 o 
  -5  18   9      143.48      144.47     42.37 o 
  -4  18   9      162.82      177.44     33.94 o 
  -3  18   9      305.33      339.38     38.15 o 
  -2  18   9      119.27      154.84     27.93 o 
  -1  18   9      179.79      209.05     23.04 o 
   0  18   9       50.41       33.03     15.31 o 
   1  18   9      142.72      142.63     23.04 o 
   2  18   9      139.12      153.43     23.67 o 
   3  18   9      280.78      322.96     39.37 o 
   4  18   9      165.68      178.90     28.22 o 
   5  18   9      144.72      159.33     28.60 o 
   6  18   9       70.46       95.39     44.97 o 
  -5  19   9       21.72        3.99     35.53 o 
  -4  19   9       15.54       18.60     25.80 o 
  -3  19   9       76.78       76.43     25.43 o 
  -2  19   9       16.01        4.57     19.51 o 
  -1  19   9       67.06       79.07     20.36 o 
   0  19   9       53.92       50.88     18.16 o 
   1  19   9       66.34       58.73     24.40 o 
   2  19   9       17.95       43.35     27.49 o 
   3  19   9       76.83       32.20     28.66 o 
   4  19   9       16.86       13.78     22.77 o 
   5  19   9       21.06      -16.83     31.31 o 
  -4  20   9        9.38        1.76     26.37 o 
  -3  20   9      126.41      118.41     33.53 o 
  -2  20   9       14.30       16.09     22.89 o 
  -1  20   9       94.97       72.59     26.02 o 
   0  20   9        0.11       22.90     23.31 o 
   1  20   9       80.21       50.97     25.17 o 
   2  20   9       11.20      -23.97     23.97 o 
   3  20   9      135.61      147.52     34.88 o 
   4  20   9        6.63       24.58     29.70 o 
  -1  21   9       27.67       22.95     25.44 o 
   0  21   9        0.24       -6.47     23.00 o 
   1  21   9       25.55        3.40     25.00 o 
   0   0  10     5472.28     5325.97    133.39 o 
   1   0  10        8.83       17.85      5.75 o 
   2   0  10     8761.48     8265.86    143.77 o 
   3   0  10     3205.60     3369.77     62.88 o 
   4   0  10      179.06      212.42     10.37 o 
   5   0  10      118.41      103.69     13.05 o 
   6   0  10      803.12      774.77     32.81 o 
   7   0  10      372.00      422.99     28.14 o 
   8   0  10      894.99      828.13     41.80 o 
   9   0  10       38.21       45.75     18.57 o 
  10   0  10     1131.52     1089.69     52.96 o 
  11   0  10        0.08       -6.43     19.60 o 
  12   0  10      196.98      253.57     34.31 o 
 -12   1  10       14.86        8.95     23.75 o 
 -11   1  10       30.42       33.95     23.21 o 
 -10   1  10      140.47      161.65     25.80 o 
  -9   1  10       22.76       16.35     17.25 o 
  -8   1  10        1.74        7.18     15.26 o 
  -7   1  10      363.06      305.48     25.19 o 
  -6   1  10      197.77      228.87     22.38 o 
  -5   1  10       78.72       43.23     11.72 o 
  -4   1  10      814.68      858.77     26.45 o 
  -3   1  10      140.37      193.72      9.50 o 
  -2   1  10      333.55      401.21     13.44 o 
  -1   1  10     1365.22     1274.91     27.69 o 
   0   1  10     1221.97     1106.47     24.66 o 
   1   1  10     1422.03     1301.04     27.80 o 
   2   1  10      388.65      444.13     13.78 o 
   3   1  10      119.56      154.41      8.93 o 
   4   1  10      783.56      822.00     37.65 o 
   5   1  10       72.45       66.11     13.68 o 
   6   1  10      199.10      215.15     45.58 o 
   7   1  10      337.75      345.45     23.24 o 
   8   1  10        6.54        9.09     14.63 o 
   9   1  10       15.52       25.87     16.90 o 
  10   1  10      133.14      182.37     26.47 o 
  11   1  10       36.59       44.79     22.58 o 
  12   1  10       17.11       54.12     25.35 o 
 -12   2  10       88.13       49.57     24.76 o 
 -11   2  10      270.38      308.12     33.59 o 
 -10   2  10      356.50      398.22     48.45 o 
  -9   2  10      222.41      207.75     22.44 o 
  -8   2  10      263.01      260.24     22.26 o 
  -7   2  10      555.33      664.46     35.48 o 
  -6   2  10       31.75       37.88     13.26 o 
  -5   2  10     1049.10     1009.37     34.43 o 
  -4   2  10       27.73       24.41      7.15 o 
  -3   2  10     1060.34     1157.06     28.88 o 
  -2   2  10     2448.87     2639.19     49.29 o 
  -1   2  10     1384.43     1174.31     24.99 o 
   0   2  10     2105.28     1894.29     36.10 o 
   1   2  10     1249.34     1046.64     24.52 o 
   2   2  10     2294.32     2470.64     48.75 o 
   3   2  10     1273.60     1398.66     28.37 o 
   4   2  10       11.98       14.55      6.73 o 
   5   2  10     1115.71     1023.76     38.05 o 
   6   2  10       23.04       36.31     13.69 o 
   7   2  10      558.01      631.52     31.40 o 
   8   2  10      266.25      265.05     22.53 o 
   9   2  10      194.62      184.66     24.21 o 
  10   2  10      371.55      370.44     32.71 o 
  11   2  10      281.29      330.19     32.60 o 
  12   2  10       77.13       92.26     40.48 o 
 -11   3  10        3.02       -7.82     19.48 o 
 -10   3  10       30.16       46.53     21.71 o 
  -9   3  10      331.08      312.49     29.47 o 
  -8   3  10      154.66      178.56     27.49 o 
  -7   3  10      904.68      913.94     34.96 o 
  -6   3  10        0.40        4.72     11.12 o 
  -5   3  10      227.22      183.11     28.09 o 
  -4   3  10       14.61       18.05      6.90 o 
  -3   3  10      460.89      387.11     13.67 o 
  -2   3  10     1007.39     1010.20     24.34 o 
  -1   3  10      832.80      785.48     19.05 o 
   0   3  10      327.48      355.77     11.70 o 
   1   3  10      930.87      864.58     20.31 o 
   2   3  10      996.94     1008.54     23.19 o 
   3   3  10      536.23      478.28     15.36 o 
   4   3  10       14.98        9.46      7.08 o 
   5   3  10      275.23      214.69     15.63 o 
   6   3  10        0.24        0.34     11.86 o 
   7   3  10      830.51      831.67     37.24 o 
   8   3  10      154.95      119.41     18.32 o 
   9   3  10      310.86      356.11     28.53 o 
  10   3  10       28.21       36.29     19.51 o 
  11   3  10        5.72        6.17     20.09 o 
 -11   4  10      214.94      225.57     30.39 o 
 -10   4  10        0.47       -7.20     18.60 o 
  -9   4  10       94.42      101.36     22.97 o 
  -8   4  10      270.99      240.17     23.73 o 
  -7   4  10      457.98      432.97     24.96 o 
  -6   4  10      485.34      495.63     24.89 o 
  -5   4  10      923.66      951.71     26.57 o 
  -4   4  10     2244.20     2184.47     49.60 o 
  -3   4  10     2792.59     2460.25     51.99 o 
  -2   4  10       46.12       38.93      6.24 o 
  -1   4  10     5778.60     5648.39     94.12 o 
   0   4  10       17.51       23.18      5.80 o 
   1   4  10     5530.85     5338.31     93.29 o 
   2   4  10       36.88       36.94      6.27 o 
   3   4  10     2958.00     2621.58     48.72 o 
   4   4  10     2179.50     2068.68     50.24 o 
   5   4  10      983.77      956.51     37.07 o 
   6   4  10      459.51      472.76     26.90 o 
   7   4  10      547.68      551.75     28.54 o 
   8   4  10      248.99      257.46     22.96 o 
   9   4  10       81.41       66.41     17.37 o 
  10   4  10        0.07       -5.64     16.31 o 
  11   4  10      201.45      184.99     28.55 o 
 -11   5  10       30.77       38.96     22.50 o 
 -10   5  10        0.71      -13.04     18.83 o 
  -9   5  10       48.51       36.42     18.93 o 
  -8   5  10      145.24      112.44     19.57 o 
  -7   5  10       58.35       49.81     16.37 o 
  -6   5  10      346.57      327.22     21.30 o 
  -5   5  10      103.28      117.70     10.04 o 
  -4   5  10      134.86      120.65     10.54 o 
  -3   5  10      340.98      317.41     16.09 o 
  -2   5  10      301.55      300.60     11.76 o 
  -1   5  10       67.93       76.88      7.07 o 
   0   5  10      189.38      185.59     13.92 o 
   1   5  10       50.47       56.31      6.55 o 
   2   5  10      347.08      359.09     11.85 o 
   3   5  10      389.87      387.89     13.39 o 
   4   5  10      165.83      151.57     12.36 o 
   5   5  10       93.01       94.90     19.50 o 
   6   5  10      343.81      370.25     24.46 o 
   7   5  10       58.08       51.06     15.25 o 
   8   5  10      139.45      125.75     18.48 o 
   9   5  10       42.42       36.48     16.08 o 
  10   5  10        2.36       -3.69     20.03 o 
  11   5  10       29.47       53.00     22.79 o 
 -11   6  10       18.04        0.65     21.87 o 
 -10   6  10       85.69       66.23     22.28 o 
  -9   6  10      118.58      122.43     21.31 o 
  -8   6  10      137.50      119.68     19.92 o 
  -7   6  10       27.43       19.42     14.97 o 
  -6   6  10     1275.77     1145.18     46.23 o 
  -5   6  10      324.33      335.19     15.11 o 
  -4   6  10     3091.46     3183.33     69.82 o 
  -3   6  10      249.85      246.56     18.12 o 
  -2   6  10     1823.32     1886.22     39.30 o 
  -1   6  10      613.21      577.17     15.62 o 
   0   6  10      851.65      971.21     21.87 o 
   1   6  10      586.61      545.54     14.62 o 
   2   6  10     1732.47     1704.55     35.90 o 
   3   6  10      244.32      251.99     12.63 o 
   4   6  10     3104.47     3154.78     78.81 o 
   5   6  10      294.78      294.81     21.79 o 
   6   6  10     1286.96     1195.78     45.28 o 
   7   6  10       25.81       26.88     14.37 o 
   8   6  10      148.02      152.72     20.42 o 
   9   6  10      107.95       84.87     18.50 o 
  10   6  10       71.07       24.57     17.38 o 
  11   6  10       21.18        7.48     31.17 o 
 -11   7  10       16.55       -0.44     22.28 o 
 -10   7  10        5.88       -9.56     19.31 o 
  -9   7  10       59.71       74.99     20.25 o 
  -8   7  10       12.57       14.30     16.77 o 
  -7   7  10      180.34      207.02     22.64 o 
  -6   7  10      411.40      445.42     27.76 o 
  -5   7  10      125.19      126.67     12.82 o 
  -4   7  10      496.29      523.72     27.00 o 
  -3   7  10      280.26      222.41     11.99 o 
  -2   7  10      543.49      546.84     23.86 o 
  -1   7  10      101.16      103.57      8.61 o 
   0   7  10      241.14      230.04     21.44 o 
   1   7  10       94.66       83.75      7.22 o 
   2   7  10      569.16      529.61     21.87 o 
   3   7  10      296.70      239.65     14.01 o 
   4   7  10      492.97      521.05     21.94 o 
   5   7  10      114.06       90.78     10.66 o 
   6   7  10      421.16      377.54     25.96 o 
   7   7  10      189.76      212.31     21.14 o 
   8   7  10       21.07       15.17     14.86 o 
   9   7  10       55.07       40.94     17.22 o 
  10   7  10        5.84      -22.89     36.41 o 
  11   7  10       15.10      -11.21     20.59 o 
 -11   8  10       40.72       29.06     24.20 o 
 -10   8  10       48.25       38.30     20.27 o 
  -9   8  10      282.19      328.16     29.57 o 
  -8   8  10      196.13      161.00     23.00 o 
  -7   8  10       15.49       -0.46     15.72 o 
  -6   8  10      539.31      457.13     28.78 o 
  -5   8  10      434.17      429.32     21.46 o 
  -4   8  10     1277.09     1336.60     34.63 o 
  -3   8  10      699.96      752.51     22.08 o 
  -2   8  10      743.96      760.50     22.03 o 
  -1   8  10     2392.94     2327.97     46.46 o 
   0   8  10       36.78       65.72      8.66 o 
   1   8  10     2478.07     2292.01     45.45 o 
   2   8  10      675.46      671.01     21.61 o 
   3   8  10      762.73      821.84     26.25 o 
   4   8  10     1280.55     1292.60     36.42 o 
   5   8  10      535.99      514.35     21.51 o 
   6   8  10      556.82      492.32     28.48 o 
   7   8  10       25.12        0.42     13.94 o 
   8   8  10      213.36      165.20     20.81 o 
   9   8  10      271.63      303.36     36.76 o 
  10   8  10       53.42       47.53     21.62 o 
  11   8  10       39.44       17.12     22.81 o 
 -10   9  10       58.20       55.93     22.35 o 
  -9   9  10       27.07       26.28     19.28 o 
  -8   9  10      120.57      138.46     23.07 o 
  -7   9  10      148.25      147.28     21.93 o 
  -6   9  10       30.25       40.19     16.11 o 
  -5   9  10      139.46      109.55     16.27 o 
  -4   9  10        7.91        0.95      9.26 o 
  -3   9  10      769.64      812.95     25.04 o 
  -2   9  10      244.51      227.55     12.49 o 
  -1   9  10      157.37      171.50     17.09 o 
   0   9  10     1104.64     1189.43     26.69 o 
   1   9  10      141.53      167.27     14.50 o 
   2   9  10      224.20      193.12     14.17 o 
   3   9  10      730.91      741.10     25.80 o 
   4   9  10        4.30       -5.14      9.02 o 
   5   9  10      132.23      120.55     12.73 o 
   6   9  10       24.59       23.34     14.33 o 
   7   9  10      170.34      162.11     20.74 o 
   8   9  10      124.25      130.04     20.76 o 
   9   9  10       31.15       10.57     19.04 o 
  10   9  10       58.14       60.53     23.15 o 
 -10  10  10       86.29      123.65     25.27 o 
  -9  10  10      187.62      221.01     27.80 o 
  -8  10  10        3.94       -0.40     17.99 o 
  -7  10  10      439.33      425.98     30.37 o 
  -6  10  10       11.01       12.31     15.46 o 
  -5  10  10       63.62       66.96     13.11 o 
  -4  10  10      165.93      168.34     15.74 o 
  -3  10  10      275.65      267.38     15.86 o 
  -2  10  10      413.31      421.51     16.36 o 
  -1  10  10     1940.38     1964.27     42.89 o 
   0  10  10      842.85      817.62     23.26 o 
   1  10  10     1987.41     2059.99     46.82 o 
   2  10  10      422.37      376.54     18.41 o 
   3  10  10      351.41      361.45     17.69 o 
   4  10  10      178.31      206.13     17.04 o 
   5  10  10       25.99       28.96     10.56 o 
   6  10  10       12.81       -5.34     13.93 o 
   7  10  10      393.22      380.29     28.19 o 
   8  10  10        2.09      -17.02     18.41 o 
   9  10  10      196.71      228.23     29.02 o 
  10  10  10       78.17       57.02     24.28 o 
 -10  11  10       97.88       60.88     26.05 o 
  -9  11  10       89.03       76.15     20.85 o 
  -8  11  10       28.57       18.92     17.90 o 
  -7  11  10      275.81      295.36     42.78 o 
  -6  11  10       46.79       34.40     15.07 o 
  -5  11  10      381.15      341.22     23.59 o 
  -4  11  10      455.53      492.77     24.39 o 
  -3  11  10      682.66      687.25     27.79 o 
  -2  11  10       34.18       33.03      8.73 o 
  -1  11  10      678.45      667.37     26.36 o 
   0  11  10      293.01      260.38     15.88 o 
   1  11  10      670.03      650.24     24.91 o 
   2  11  10       26.87       35.82     10.84 o 
   3  11  10      611.24      590.74     24.00 o 
   4  11  10      476.28      488.87     21.50 o 
   5  11  10      336.13      298.87     18.15 o 
   6  11  10       51.94       51.18     16.47 o 
   7  11  10      292.33      344.64     31.51 o 
   8  11  10       27.13       40.73     21.00 o 
   9  11  10       95.32       31.55     23.39 o 
  10  11  10       88.02       70.97     44.19 o 
  -9  12  10       22.96       -2.88     20.95 o 
  -8  12  10      374.43      429.27     31.01 o 
  -7  12  10        7.74        5.90     15.45 o 
  -6  12  10      136.34      161.04     15.39 o 
  -5  12  10       65.71       31.09     12.18 o 
  -4  12  10       74.34       45.10     12.27 o 
  -3  12  10      301.51      320.47     20.45 o 
  -2  12  10     1062.79     1003.41     30.29 o 
  -1  12  10      825.69      850.89     28.97 o 
   0  12  10     2085.26     2326.89     84.96 o 
   1  12  10      881.63      901.46     35.85 o 
   2  12  10     1116.11     1002.23     35.20 o 
   3  12  10      280.73      246.22     16.84 o 
   4  12  10       88.57       86.74     12.56 o 
   5  12  10       52.89       37.95     11.38 o 
   6  12  10       95.51      115.15     19.84 o 
   7  12  10       12.72       -7.94     18.93 o 
   8  12  10      350.28      435.32     36.59 o 
   9  12  10       22.05        9.90     22.78 o 
  -9  13  10       19.12        6.93     22.39 o 
  -8  13  10       89.83       81.47     26.24 o 
  -7  13  10        6.25       -6.79     16.27 o 
  -6  13  10      111.98      104.61     14.68 o 
  -5  13  10      155.13      153.16     16.57 o 
  -4  13  10      118.50      116.33     19.11 o 
  -3  13  10      106.48      120.95     15.76 o 
  -2  13  10      140.13      162.43     14.22 o 
  -1  13  10      276.51      215.06     17.76 o 
   0  13  10      774.48      691.20     27.08 o 
   1  13  10      280.28      262.69     17.69 o 
   2  13  10      120.90      106.03     15.32 o 
   3  13  10      100.30       85.21     14.36 o 
   4  13  10      111.81      105.53     13.89 o 
   5  13  10      165.50      137.66     14.36 o 
   6  13  10      134.95       86.40     22.88 o 
   7  13  10        8.76       30.37     20.72 o 
   8  13  10       89.78       58.37     50.14 o 
   9  13  10       17.23       11.88     55.46 o 
  -8  14  10      204.10      219.19     30.61 o 
  -7  14  10       15.07        8.92     18.34 o 
  -6  14  10       69.04       59.04     13.66 o 
  -5  14  10       28.51       39.09     13.47 o 
  -4  14  10      123.71      115.09     15.50 o 
  -3  14  10       97.28      116.77     16.55 o 
  -2  14  10      832.51      884.82     54.48 o 
  -1  14  10       34.28       51.49     13.39 o 
   0  14  10      771.47      924.12     33.22 o 
   1  14  10       28.60       49.55     12.91 o 
   2  14  10      836.66      850.94     33.36 o 
   3  14  10      103.25       92.67     15.73 o 
   4  14  10      128.49      135.35     16.89 o 
   5  14  10       25.50       14.16     13.45 o 
   6  14  10       65.18       65.43     27.44 o 
   7  14  10        7.14        1.81     25.20 o 
   8  14  10      200.74      268.94     60.98 o 
  -8  15  10        9.90        7.65     23.50 o 
  -7  15  10       22.92       26.24     23.06 o 
  -6  15  10       56.13       52.17     14.12 o 
  -5  15  10      103.64      105.26     17.58 o 
  -4  15  10      209.72      205.95     22.85 o 
  -3  15  10       56.26       24.76     13.89 o 
  -2  15  10       35.37       25.27     14.35 o 
  -1  15  10       67.32       40.49     13.28 o 
   0  15  10       62.67       45.91     14.55 o 
   1  15  10       55.31       51.10     13.21 o 
   2  15  10       47.17       63.41     14.78 o 
   3  15  10       55.28       29.15     13.48 o 
   4  15  10      206.70      213.45     18.43 o 
   5  15  10       98.45       77.03     15.37 o 
   6  15  10       65.27       55.59     27.36 o 
   7  15  10       18.67       17.68     27.03 o 
   8  15  10       13.87       70.54     36.25 o 
  -7  16  10      226.70      227.99     30.37 o 
  -6  16  10        8.14       22.01     22.27 o 
  -5  16  10      508.64      569.42     36.47 o 
  -4  16  10       13.54       32.16     16.75 o 
  -3  16  10      375.24      462.60     28.87 o 
  -2  16  10       82.43       70.58     20.09 o 
  -1  16  10      109.23      126.27     20.15 o 
   0  16  10       27.28       16.48     13.91 o 
   1  16  10       83.14      117.99     17.43 o 
   2  16  10       85.60      100.66     17.13 o 
   3  16  10      383.12      440.91     25.35 o 
   4  16  10       15.87       19.57     14.83 o 
   5  16  10      512.15      538.31     46.24 o 
   6  16  10        7.18        7.62     26.38 o 
   7  16  10      240.73      215.10     37.54 o 
  -6  17  10       31.10       53.65     27.51 o 
  -5  17  10       83.52       87.55     25.58 o 
  -4  17  10       16.13       26.60     24.53 o 
  -3  17  10      149.12      158.74     21.14 o 
  -2  17  10       11.06       26.86     15.15 o 
  -1  17  10        9.50       16.83     14.18 o 
   0  17  10        1.48       -2.49     14.00 o 
   1  17  10        7.70       16.03     17.72 o 
   2  17  10       10.05       20.63     15.66 o 
   3  17  10      158.10      134.28     30.67 o 
   4  17  10       15.32        0.41     20.35 o 
   5  17  10       78.57       63.45     22.97 o 
   6  17  10       31.11       12.88     28.55 o 
  -5  18  10       78.94       50.34     37.99 o 
  -4  18  10      212.77      230.85     40.64 o 
  -3  18  10      120.60      151.19     27.19 o 
  -2  18  10      169.45      196.16     29.15 o 
  -1  18  10       34.76       13.45     17.53 o 
   0  18  10       18.15       11.69     15.13 o 
   1  18  10       53.36       15.97     16.06 o 
   2  18  10      137.44      201.39     35.03 o 
   3  18  10      139.50      124.85     32.86 o 
   4  18  10      208.87      234.00     31.68 o 
   5  18  10       83.55       91.49     26.40 o 
  -4  19  10       25.91       42.37     37.99 o 
  -3  19  10        5.40       24.17     22.64 o 
  -2  19  10       61.83       64.63     24.18 o 
  -1  19  10        6.39       14.54     17.76 o 
   0  19  10        6.46       -0.03     18.43 o 
   1  19  10        6.61       -3.82     21.14 o 
   2  19  10       61.97       51.44     29.71 o 
   3  19  10        7.85        6.23     26.65 o 
   4  19  10       28.20       17.55     25.63 o 
  -3  20  10        4.74       18.98     27.51 o 
  -2  20  10      154.77      159.67     30.66 o 
  -1  20  10        2.81       -6.78     19.57 o 
   0  20  10       49.94       66.05     23.12 o 
   1  20  10        3.29        8.48     27.22 o 
   2  20  10      156.62      158.63     35.92 o 
   3  20  10        2.90       31.83     29.96 o 
   1   0  11      848.73      849.22     20.98 o 
   2   0  11      417.12      398.19     20.87 o 
   3   0  11     2480.86     2465.87     48.23 o 
   4   0  11      133.23      138.19      9.89 o 
   5   0  11     1706.93     1742.13     55.99 o 
   6   0  11       29.95       20.94     13.39 o 
   7   0  11      264.25      224.46     23.65 o 
   8   0  11      488.90      378.74     29.33 o 
   9   0  11      274.67      266.91     31.02 o 
  10   0  11        1.71       -4.95     19.17 o 
  11   0  11      363.52      417.76     38.31 o 
 -11   1  11       49.72       31.59     22.95 o 
 -10   1  11      125.82       86.75     27.23 o 
  -9   1  11      156.15      128.70     20.58 o 
  -8   1  11       13.06       21.96     16.64 o 
  -7   1  11       92.23      117.35     18.70 o 
  -6   1  11      415.96      365.62     27.17 o 
  -5   1  11       50.30       37.55     10.81 o 
  -4   1  11      441.23      521.56     22.06 o 
  -3   1  11      543.84      565.86     16.83 o 
  -2   1  11     1035.87     1023.60     24.98 o 
  -1   1  11      784.13      741.99     26.32 o 
   0   1  11      843.41      814.03     20.42 o 
   1   1  11      865.97      813.35     29.03 o 
   2   1  11     1004.08      979.98     23.49 o 
   3   1  11      531.09      553.69     16.67 o 
   4   1  11      408.53      461.94     16.26 o 
   5   1  11       51.83       51.41     17.08 o 
   6   1  11      448.66      435.90     25.27 o 
   7   1  11       97.58       97.10     23.71 o 
   8   1  11       15.21       36.61     18.04 o 
   9   1  11      145.68      140.12     23.35 o 
  10   1  11      127.81      126.19     24.53 o 
  11   1  11       54.88       58.78     23.47 o 
 -11   2  11       55.93       74.40     25.28 o 
 -10   2  11      338.57      378.31     55.14 o 
  -9   2  11       31.03       18.30     15.85 o 
  -8   2  11      335.80      371.63     26.34 o 
  -7   2  11      189.32      171.32     23.20 o 
  -6   2  11      693.53      685.21     33.47 o 
  -5   2  11      715.01      797.15     34.29 o 
  -4   2  11      379.87      416.66     24.94 o 
  -3   2  11     1285.67     1248.50     27.50 o 
  -2   2  11      527.73      472.34     14.84 o 
  -1   2  11      932.11     1015.49     23.78 o 
   0   2  11     2242.15     1862.34     38.47 o 
   1   2  11      946.63     1021.62     22.60 o 
   2   2  11      498.94      461.99     14.80 o 
   3   2  11     1266.36     1179.59     27.11 o 
   4   2  11      340.86      330.66     14.73 o 
   5   2  11      771.46      773.77     29.08 o 
   6   2  11      750.52      716.37     32.85 o 
   7   2  11      223.28      219.22     20.68 o 
   8   2  11      323.47      353.09     29.18 o 
   9   2  11       47.29       51.84     19.31 o 
  10   2  11      335.96      381.16     33.44 o 
  11   2  11       60.13       41.88     22.32 o 
 -11   3  11        6.40      -21.02     21.02 o 
 -10   3  11      143.11      199.12     28.69 o 
  -9   3  11       20.30       -4.20     18.21 o 
  -8   3  11      287.61      274.84     35.46 o 
  -7   3  11      104.77      113.98     17.17 o 
  -6   3  11      258.14      266.31     24.24 o 
  -5   3  11      111.91      112.30     15.65 o 
  -4   3  11      220.51      250.82     21.60 o 
  -3   3  11      162.24      155.13     13.26 o 
  -2   3  11      538.77      508.34     22.05 o 
  -1   3  11      216.65      192.83     14.43 o 
   0   3  11     1130.97      943.85     32.66 o 
   1   3  11      199.24      202.30     18.62 o 
   2   3  11      577.62      566.62     24.12 o 
   3   3  11      153.03      143.69      9.75 o 
   4   3  11      208.02      267.88     15.49 o 
   5   3  11      113.23      113.25     21.44 o 
   6   3  11      253.66      265.65     21.67 o 
   7   3  11      108.60      114.16     19.68 o 
   8   3  11      269.78      294.86     26.77 o 
   9   3  11       21.04        9.39     17.24 o 
  10   3  11      149.14      157.69     25.48 o 
  11   3  11        4.03      -13.52     21.32 o 
 -11   4  11       37.21       37.19     22.54 o 
 -10   4  11      393.84      391.49     35.29 o 
  -9   4  11       49.29       49.96     20.45 o 
  -8   4  11      126.21      111.94     21.61 o 
  -7   4  11       77.75       60.06     14.90 o 
  -6   4  11      256.71      261.38     20.10 o 
  -5   4  11      141.74      120.41     11.88 o 
  -4   4  11      659.71      678.58     22.09 o 
  -3   4  11       70.76       78.11      8.62 o 
  -2   4  11     1699.64     1603.25     33.30 o 
  -1   4  11       38.22       31.00      6.25 o 
   0   4  11     2280.44     2506.40     46.94 o 
   1   4  11       19.68       21.12      5.99 o 
   2   4  11     1589.57     1486.41     32.51 o 
   3   4  11       52.28       41.35      7.55 o 
   4   4  11      686.25      689.00     22.89 o 
   5   4  11      131.32       94.32     17.01 o 
   6   4  11      248.28      263.18     28.74 o 
   7   4  11       86.39       72.87     16.44 o 
   8   4  11      134.67      176.12     21.09 o 
   9   4  11       41.58       24.48     16.61 o 
  10   4  11      359.60      367.63     33.95 o 
  11   4  11       38.58       80.11     25.23 o 
 -11   5  11       13.61       18.89     22.33 o 
 -10   5  11        0.83      -11.89     18.35 o 
  -9   5  11       10.62        8.82     18.59 o 
  -8   5  11       39.44       53.31     18.35 o 
  -7   5  11      405.73      422.22     28.51 o 
  -6   5  11      733.40      769.42     32.86 o 
  -5   5  11       99.52      119.95     14.88 o 
  -4   5  11      225.06      195.77     12.55 o 
  -3   5  11      194.51      187.13     21.66 o 
  -2   5  11      155.12      140.13     12.41 o 
  -1   5  11      299.72      325.25     12.12 o 
   0   5  11      516.93      470.75     18.21 o 
   1   5  11      337.55      351.66     12.26 o 
   2   5  11      159.68      130.03      9.62 o 
   3   5  11      225.59      216.57     13.59 o 
   4   5  11      258.52      219.69     16.99 o 
   5   5  11       96.48      122.05     31.55 o 
   6   5  11      750.12      837.30     36.12 o 
   7   5  11      413.45      405.31     27.12 o 
   8   5  11       50.10       55.90     16.87 o 
   9   5  11       14.66        2.15     16.04 o 
  10   5  11        0.10        3.16     16.75 o 
  11   5  11        9.63      -24.78     24.78 o 
 -11   6  11       85.35       83.01     26.81 o 
 -10   6  11       78.99       68.08     23.41 o 
  -9   6  11      172.98      181.19     26.85 o 
  -8   6  11        4.24        7.47     17.33 o 
  -7   6  11      174.89      166.32     21.81 o 
  -6   6  11       15.75       23.49     11.75 o 
  -5   6  11     1607.29     1638.80     41.53 o 
  -4   6  11      192.91      191.20     13.77 o 
  -3   6  11      837.82      778.51     21.82 o 
  -2   6  11      373.82      389.97     15.15 o 
  -1   6  11     2651.27     2537.89     49.42 o 
   0   6  11     1010.42      964.59     22.38 o 
   1   6  11     2624.33     2570.85     48.84 o 
   2   6  11      342.10      363.89     13.58 o 
   3   6  11      733.60      678.92     26.20 o 
   4   6  11      184.84      183.04     14.27 o 
   5   6  11     1634.38     1664.92     45.96 o 
   6   6  11       13.02       21.68     13.97 o 
   7   6  11      169.57      163.78     20.06 o 
   8   6  11        1.80       -0.08     14.91 o 
   9   6  11      155.35      178.70     22.97 o 
  10   6  11       85.05       84.56     20.60 o 
  11   6  11       82.79       70.38     28.52 o 
 -11   7  11        0.27       -0.07     23.17 o 
 -10   7  11       11.11      -12.35     20.37 o 
  -9   7  11       17.32       24.40     19.19 o 
  -8   7  11       48.55       67.71     19.69 o 
  -7   7  11       38.25       26.48     16.84 o 
  -6   7  11       27.05       37.08     16.31 o 
  -5   7  11      218.86      207.21     13.75 o 
  -4   7  11       16.40       11.03      9.10 o 
  -3   7  11     1153.48     1044.71     29.07 o 
  -2   7  11       42.22       55.30      8.77 o 
  -1   7  11      135.80      172.19     15.68 o 
   0   7  11       12.16       18.72      7.00 o 
   1   7  11      165.60      195.21     12.22 o 
   2   7  11       42.06       58.53      9.50 o 
   3   7  11     1127.00      975.30     40.04 o 
   4   7  11       14.21        1.55      9.89 o 
   5   7  11      263.66      256.73     15.76 o 
   6   7  11       31.73       31.28     14.72 o 
   7   7  11       54.57       28.49     17.16 o 
   8   7  11       42.87       35.13     19.38 o 
   9   7  11       23.52        4.75     16.20 o 
  10   7  11       11.60        6.20     20.29 o 
  11   7  11        1.21        0.06     22.14 o 
 -10   8  11       69.92      100.75     24.89 o 
  -9   8  11      104.30       95.57     21.75 o 
  -8   8  11      308.62      338.37     28.93 o 
  -7   8  11      118.62       94.47     20.04 o 
  -6   8  11       19.39       23.95     15.52 o 
  -5   8  11      844.23      816.48     30.81 o 
  -4   8  11      222.57      264.37     17.90 o 
  -3   8  11      378.22      416.33     24.90 o 
  -2   8  11     1072.51     1125.14     28.97 o 
  -1   8  11     1374.35     1435.44     43.39 o 
   0   8  11      526.56      504.23     17.21 o 
   1   8  11     1374.95     1424.02     29.84 o 
   2   8  11     1130.21     1158.47     30.41 o 
   3   8  11      376.28      381.73     18.27 o 
   4   8  11      244.65      235.27     16.43 o 
   5   8  11      851.90      812.19     29.18 o 
   6   8  11       38.13       19.21     14.47 o 
   7   8  11      117.93      137.51     19.59 o 
   8   8  11      278.80      270.38     25.28 o 
   9   8  11      100.67       82.72     20.11 o 
  10   8  11       85.65       74.40     24.06 o 
 -10   9  11       40.76       63.05     23.42 o 
  -9   9  11       38.27       69.62     21.86 o 
  -8   9  11        9.84       -1.42     18.07 o 
  -7   9  11       78.31       78.38     20.12 o 
  -6   9  11      199.26      158.02     26.71 o 
  -5   9  11      320.52      340.31     20.06 o 
  -4   9  11      306.88      305.68     24.34 o 
  -3   9  11       31.28       13.39      9.07 o 
  -2   9  11      360.41      364.34     21.73 o 
  -1   9  11      127.36      143.10     10.67 o 
   0   9  11      367.55      347.07     14.18 o 
   1   9  11      122.33      112.99     10.66 o 
   2   9  11      337.62      294.83     21.33 o 
   3   9  11       22.14       18.54      9.59 o 
   4   9  11      278.06      293.71     18.27 o 
   5   9  11      291.53      261.63     17.10 o 
   6   9  11      229.73      212.88     21.72 o 
   7   9  11       69.41       84.45     18.14 o 
   8   9  11       10.06       -2.66     16.25 o 
   9   9  11       38.75       33.54     21.81 o 
  10   9  11       50.01       46.18     23.49 o 
 -10  10  11      193.32      175.83     28.59 o 
  -9  10  11       10.44        4.28     20.01 o 
  -8  10  11      264.60      258.25     27.84 o 
  -7  10  11       85.73       82.39     20.39 o 
  -6  10  11      182.49      207.40     20.03 o 
  -5  10  11      307.95      287.32     19.38 o 
  -4  10  11      240.70      214.86     17.71 o 
  -3  10  11       91.63       65.75     14.25 o 
  -2  10  11     1025.49     1053.73     28.29 o 
  -1  10  11      127.16      143.15     12.30 o 
   0  10  11     1784.92     1854.07     53.44 o 
   1  10  11      126.26      148.05     14.14 o 
   2  10  11     1098.19     1063.73     29.94 o 
   3  10  11       81.84       72.75     11.98 o 
   4  10  11      282.89      244.35     17.25 o 
   5  10  11      310.30      268.38     17.66 o 
   6  10  11      157.86      187.29     22.00 o 
   7  10  11       74.28      108.06     20.32 o 
   8  10  11      257.85      230.70     33.83 o 
   9  10  11        7.69      -18.37     18.37 o 
  10  10  11      213.76      168.07     29.33 o 
  -9  11  11        6.59       16.88     19.85 o 
  -8  11  11      139.79       96.08     34.03 o 
  -7  11  11        9.52        8.30     17.97 o 
  -6  11  11       13.10        8.19     11.16 o 
  -5  11  11       41.89       23.97     13.02 o 
  -4  11  11      299.32      281.79     19.72 o 
  -3  11  11        1.13       -4.86     10.69 o 
  -2  11  11      298.40      280.32     15.49 o 
  -1  11  11       13.98        2.58      9.19 o 
   0  11  11     1977.17     1951.11     47.04 o 
   1  11  11        8.56        7.77     10.49 o 
   2  11  11      254.91      256.83     18.88 o 
   3  11  11        2.71        4.44     10.37 o 
   4  11  11      266.53      255.55     16.96 o 
   5  11  11       48.11       52.19     12.44 o 
   6  11  11       14.91       29.41     15.75 o 
   7  11  11       11.57       24.83     16.73 o 
   8  11  11      141.39      105.87     25.40 o 
   9  11  11        4.53        5.41     20.16 o 
  -9  12  11      193.85      228.92     27.36 o 
  -8  12  11       80.26       66.99     21.04 o 
  -7  12  11      130.76      151.20     22.45 o 
  -6  12  11      165.75      128.04     16.37 o 
  -5  12  11      112.61      139.93     16.39 o 
  -4  12  11       60.45       52.30     14.17 o 
  -3  12  11      446.95      522.17     31.60 o 
  -2  12  11       15.89       26.97     11.22 o 
  -1  12  11     1016.27      926.71     29.37 o 
   0  12  11      734.75      759.21     29.65 o 
   1  12  11     1089.87     1025.61     31.90 o 
   2  12  11       28.91       18.93     12.06 o 
   3  12  11      454.29      506.77     27.15 o 
   4  12  11       53.33       44.44     12.19 o 
   5  12  11      133.21      134.02     14.89 o 
   6  12  11      163.85      164.07     22.67 o 
   7  12  11      104.74      122.13     25.13 o 
   8  12  11       74.34       45.65     22.78 o 
   9  12  11      189.60      166.29     29.37 o 
  -9  13  11       53.36       73.38     27.05 o 
  -8  13  11        5.39      -18.55     18.55 o 
  -7  13  11       27.00       16.86     18.39 o 
  -6  13  11      149.84      131.79     19.56 o 
  -5  13  11       11.11        8.84     11.60 o 
  -4  13  11      157.44      140.76     16.10 o 
  -3  13  11      233.29      206.11     18.61 o 
  -2  13  11       49.33       34.98     14.69 o 
  -1  13  11      279.32      249.44     17.52 o 
   0  13  11      191.38      224.85     16.34 o 
   1  13  11      300.08      272.68     17.78 o 
   2  13  11       50.98       45.90     13.74 o 
   3  13  11      202.85      181.92     17.48 o 
   4  13  11      165.94      149.78     19.46 o 
   5  13  11        5.02       11.96     11.91 o 
   6  13  11      157.44      241.04     28.26 o 
   7  13  11       22.92       30.06     22.15 o 
   8  13  11        3.90      -20.05     20.05 o 
   9  13  11       53.60       47.37     30.45 o 
  -8  14  11       50.32       50.09     24.50 o 
  -7  14  11      139.21      192.92     24.87 o 
  -6  14  11       85.39      117.21     16.24 o 
  -5  14  11      260.49      254.69     21.20 o 
  -4  14  11      198.21      236.31     20.64 o 
  -3  14  11      417.14      431.57     26.73 o 
  -2  14  11      214.73      203.34     21.26 o 
  -1  14  11      200.47      191.24     20.83 o 
   0  14  11        3.76       -2.23     10.41 o 
   1  14  11      250.21      234.72     19.67 o 
   2  14  11      226.99      239.49     19.98 o 
   3  14  11      393.81      394.19     23.83 o 
   4  14  11      193.40      206.42     18.50 o 
   5  14  11      250.70      274.52     20.95 o 
   6  14  11       96.65       87.60     38.25 o 
   7  14  11      150.22      174.85     34.89 o 
   8  14  11       59.53       67.95     33.07 o 
  -7  15  11       85.51       85.86     22.03 o 
  -6  15  11       37.25       25.28     19.17 o 
  -5  15  11       79.59       81.45     20.65 o 
  -4  15  11      198.53      246.98     21.07 o 
  -3  15  11      110.79       57.07     19.17 o 
  -2  15  11      248.85      234.78     23.24 o 
  -1  15  11       36.30       48.62     13.47 o 
   0  15  11        1.15       12.54     11.82 o 
   1  15  11       35.77       53.42     15.13 o 
   2  15  11      228.97      245.03     20.39 o 
   3  15  11      117.97       89.96     16.13 o 
   4  15  11      179.85      159.86     18.00 o 
   5  15  11       79.37       55.06     16.80 o 
   6  15  11       39.26       24.25     29.95 o 
   7  15  11       94.60      119.02     32.03 o 
  -7  16  11       19.86        9.81     23.41 o 
  -6  16  11      202.34      228.50     29.01 o 
  -5  16  11       35.80       50.88     21.82 o 
  -4  16  11      403.42      499.21     43.92 o 
  -3  16  11        3.23       -7.34     15.55 o 
  -2  16  11      229.08      287.56     31.50 o 
  -1  16  11       15.31       16.31     13.01 o 
   0  16  11        6.21        4.68     12.48 o 
   1  16  11       16.22       34.35     16.67 o 
   2  16  11      194.00      199.16     20.08 o 
   3  16  11        2.15       -3.95     13.55 o 
   4  16  11      391.13      388.86     38.81 o 
   5  16  11       37.90       -7.30     26.69 o 
   6  16  11      204.98      217.61     37.71 o 
   7  16  11       19.22        8.73     29.07 o 
  -6  17  11       25.59       29.90     27.48 o 
  -5  17  11       18.14       61.50     26.36 o 
  -4  17  11      110.94      138.80     37.29 o 
  -3  17  11        4.47        2.44     25.74 o 
  -2  17  11       55.77       61.47     17.81 o 
  -1  17  11       21.87       28.20     14.07 o 
   0  17  11       14.58       13.73     13.11 o 
   1  17  11       21.52       15.55     16.45 o 
   2  17  11       42.47       64.16     22.65 o 
   3  17  11        3.61        0.54     20.96 o 
   4  17  11      113.65      115.32     26.57 o 
   5  17  11       17.27        8.28     26.40 o 
   6  17  11       26.69        3.19     28.70 o 
  -5  18  11       82.31      161.79     46.35 o 
  -4  18  11       57.39       93.98     30.38 o 
  -3  18  11       73.95       46.90     24.05 o 
  -2  18  11       79.05       69.40     24.81 o 
  -1  18  11       73.86       72.20     15.39 o 
   0  18  11        5.20       -0.80     16.52 o 
   1  18  11       61.39       58.87     23.99 o 
   2  18  11       95.95       95.85     25.61 o 
   3  18  11       59.59       74.17     41.24 o 
   4  18  11       67.73       51.80     31.65 o 
   5  18  11       78.32      -27.31     27.31 o 
  -3  19  11       63.28       63.52     25.29 o 
  -2  19  11        3.41       16.73     23.52 o 
  -1  19  11        0.27      -17.95     17.95 o 
   0  19  11       27.41       -9.83     20.26 o 
   1  19  11        0.67        4.57     23.76 o 
   2  19  11        4.00       11.88     26.57 o 
   3  19  11       66.29       63.94     31.12 o 
  -1  20  11       57.45       70.53     25.25 o 
   0  20  11        0.31       -5.58     24.62 o 
   1  20  11       69.16      123.88     34.03 o 
   0   0  12     2594.55     2441.20    118.94 o 
   1   0  12      223.14      248.90     20.37 o 
   2   0  12      631.00      650.96     18.51 o 
   3   0  12      734.01      687.95     20.37 o 
   4   0  12      398.17      466.50     18.18 o 
   5   0  12       26.66       25.18      7.76 o 
   6   0  12      647.27      699.36     37.14 o 
   7   0  12       24.61       37.85     23.62 o 
   8   0  12      819.47      892.72     69.17 o 
   9   0  12        0.86        7.90     19.24 o 
  10   0  12      267.68      279.74     31.29 o 
  11   0  12        0.64        3.88     22.11 o 
 -11   1  12       66.87       49.85     28.32 o 
 -10   1  12       89.69      107.98     25.98 o 
  -9   1  12       58.19       85.27     20.12 o 
  -8   1  12       85.45       69.00     20.24 o 
  -7   1  12      244.18      224.26     24.07 o 
  -6   1  12      445.22      467.09     31.81 o 
  -5   1  12       34.38       36.11      8.89 o 
  -4   1  12     1388.72     1401.04     33.30 o 
  -3   1  12      565.26      566.49     17.36 o 
  -2   1  12       15.74       49.41      7.78 o 
  -1   1  12       92.28      101.32      8.78 o 
   0   1  12      512.32      673.80     30.22 o 
   1   1  12       77.34       77.82      8.21 o 
   2   1  12       19.78       31.08      9.11 o 
   3   1  12      521.75      539.08     17.04 o 
   4   1  12     1367.49     1359.44     34.87 o 
   5   1  12       26.55       41.08      8.80 o 
   6   1  12      401.65      419.43     25.93 o 
   7   1  12      223.40      211.69     23.62 o 
   8   1  12       68.13       83.37     20.44 o 
   9   1  12       59.72       76.82     21.66 o 
  10   1  12       96.56       93.57     24.67 o 
  11   1  12       72.78       31.71     22.56 o 
 -11   2  12      301.36      342.93     37.03 o 
 -10   2  12       19.67       39.58     21.89 o 
  -9   2  12      329.22      321.15     27.57 o 
  -8   2  12      152.32      180.54     21.47 o 
  -7   2  12      194.25      170.38     21.28 o 
  -6   2  12      255.40      203.80     22.12 o 
  -5   2  12      649.32      649.96     23.23 o 
  -4   2  12      364.19      351.71     15.90 o 
  -3   2  12      545.51      621.11     19.21 o 
  -2   2  12      708.65      656.32     18.64 o 
  -1   2  12     1288.71     1261.89     28.46 o 
   0   2  12      868.59      871.39     21.01 o 
   1   2  12     1281.81     1259.52     28.27 o 
   2   2  12      687.60      647.40     18.54 o 
   3   2  12      590.41      641.28     18.48 o 
   4   2  12      290.98      272.00     14.19 o 
   5   2  12      688.10      650.32     22.34 o 
   6   2  12      290.24      263.77     22.01 o 
   7   2  12      169.87      154.18     20.90 o 
   8   2  12      154.22      125.92     22.28 o 
   9   2  12      320.53      356.09     31.41 o 
  10   2  12       15.94       19.17     20.16 o 
  11   2  12      288.85      301.84     37.69 o 
 -11   3  12       30.88       36.34     24.55 o 
 -10   3  12       40.57       57.56     23.48 o 
  -9   3  12       91.47       75.16     23.04 o 
  -8   3  12      255.35      225.91     23.63 o 
  -7   3  12       93.84       62.69     16.29 o 
  -6   3  12      151.28      137.71     17.21 o 
  -5   3  12       78.03       98.99     16.06 o 
  -4   3  12      669.68      693.42     23.02 o 
  -3   3  12      229.23      243.24     24.46 o 
  -2   3  12       91.49      103.28      8.69 o 
  -1   3  12      354.54      352.01     17.55 o 
   0   3  12      156.23      174.90     10.62 o 
   1   3  12      367.32      374.25     17.26 o 
   2   3  12       88.08      101.72      9.66 o 
   3   3  12      212.12      201.83     12.20 o 
   4   3  12      658.47      712.60     22.29 o 
   5   3  12       89.57       90.02     11.02 o 
   6   3  12      136.24      148.92     18.70 o 
   7   3  12       76.26       46.96     16.31 o 
   8   3  12      271.34      260.19     24.19 o 
   9   3  12      100.07      135.48     23.99 o 
  10   3  12       46.48       58.34     32.07 o 
  11   3  12       33.92       18.93     23.08 o 
 -11   4  12      207.19      248.20     35.95 o 
 -10   4  12        2.44       17.51     21.06 o 
  -9   4  12      334.94      345.83     32.44 o 
  -8   4  12      204.53      193.92     26.07 o 
  -7   4  12       97.46       94.80     17.98 o 
  -6   4  12       21.70       13.26     11.88 o 
  -5   4  12      156.08      168.08     12.38 o 
  -4   4  12      216.31      265.85     14.53 o 
  -3   4  12     1820.47     1834.70     42.99 o 
  -2   4  12      256.99      251.99     17.18 o 
  -1   4  12     2285.82     2383.08     44.66 o 
   0   4  12      540.65      527.51     15.87 o 
   1   4  12     2193.63     2276.45     46.40 o 
   2   4  12      238.63      231.20     18.53 o 
   3   4  12     1944.74     1954.57     56.94 o 
   4   4  12      210.35      247.20     15.60 o 
   5   4  12      131.42      118.05     12.26 o 
   6   4  12       24.89        5.24     13.04 o 
   7   4  12       70.17       45.76     16.25 o 
   8   4  12      215.79      234.20     24.47 o 
   9   4  12      301.24      289.47     30.27 o 
  10   4  12        6.00        5.00     20.06 o 
  11   4  12      209.19      226.62     31.51 o 
 -11   5  12       34.90        3.59     22.47 o 
 -10   5  12      126.88      145.71     27.56 o 
  -9   5  12       13.77       19.00     20.10 o 
  -8   5  12      187.47      230.92     27.46 o 
  -7   5  12      150.59      143.18     21.09 o 
  -6   5  12       37.70       13.15     11.75 o 
  -5   5  12      903.67      948.95     28.55 o 
  -4   5  12      203.24      211.27     16.12 o 
  -3   5  12      156.48      149.57     12.27 o 
  -2   5  12      757.01      707.37     21.82 o 
  -1   5  12      105.68      138.13     14.22 o 
   0   5  12     1007.97      900.94     21.83 o 
   1   5  12      110.77      165.00     15.96 o 
   2   5  12      798.31      749.28     21.19 o 
   3   5  12      132.53      131.31     12.15 o 
   4   5  12      205.83      222.52     18.90 o 
   5   5  12      923.16      959.97     31.80 o 
   6   5  12       28.94       24.11     14.96 o 
   7   5  12      168.55      180.49     20.57 o 
   8   5  12      199.78      225.38     23.53 o 
   9   5  12       16.65        7.03     16.38 o 
  10   5  12      116.33      141.71     25.90 o 
  11   5  12       30.24       40.32     29.26 o 
 -10   6  12      134.47      179.19     29.21 o 
  -9   6  12      218.29      143.97     26.85 o 
  -8   6  12      288.94      307.74     28.31 o 
  -7   6  12       50.49       58.65     18.46 o 
  -6   6  12      113.13      140.12     15.74 o 
  -5   6  12      221.38      206.30     19.63 o 
  -4   6  12      913.04      913.07     27.95 o 
  -3   6  12       13.63        8.89      8.70 o 
  -2   6  12     1269.28     1192.27     28.51 o 
  -1   6  12      304.12      374.74     14.68 o 
   0   6  12     1212.76     1195.30     26.72 o 
   1   6  12      316.82      384.38     15.14 o 
   2   6  12     1234.23     1195.08     29.08 o 
   3   6  12       20.22        9.81      9.77 o 
   4   6  12      937.90      908.05     31.02 o 
   5   6  12      198.11      184.45     14.66 o 
   6   6  12       66.55       83.90     16.86 o 
   7   6  12       43.60       47.70     17.17 o 
   8   6  12      302.13      346.35     27.14 o 
   9   6  12      211.02      188.00     24.29 o 
  10   6  12      136.29      143.58     23.64 o 
 -10   7  12       16.66       22.97     22.41 o 
  -9   7  12       35.82       15.78     21.94 o 
  -8   7  12       73.90       83.03     21.24 o 
  -7   7  12       80.30       73.79     19.09 o 
  -6   7  12       31.49       44.51     17.46 o 
  -5   7  12       21.35       22.33      9.89 o 
  -4   7  12       50.60       53.74     17.86 o 
  -3   7  12       87.81       69.87     10.71 o 
  -2   7  12      522.81      567.23     18.32 o 
  -1   7  12      238.19      251.41     12.63 o 
   0   7  12      815.20      796.46     21.78 o 
   1   7  12      231.67      253.88     13.17 o 
   2   7  12      490.47      516.30     18.37 o 
   3   7  12       91.43       62.92     12.30 o 
   4   7  12       42.93       54.03     12.02 o 
   5   7  12       19.61       20.51     14.88 o 
   6   7  12       46.67       24.51     16.47 o 
   7   7  12       76.52       77.97     17.54 o 
   8   7  12       76.48       93.25     19.89 o 
   9   7  12       35.72       28.40     18.46 o 
  10   7  12       18.56       22.23     19.85 o 
 -10   8  12       87.93       74.41     25.32 o 
  -9   8  12      107.89      128.07     25.21 o 
  -8   8  12      211.74      216.68     27.02 o 
  -7   8  12      378.86      351.93     29.24 o 
  -6   8  12      165.35      179.01     21.87 o 
  -5   8  12      337.56      386.94     21.56 o 
  -4   8  12      128.63      143.43     13.31 o 
  -3   8  12      254.36      263.70     25.32 o 
  -2   8  12      579.45      611.82     24.52 o 
  -1   8  12      544.06      599.85     19.06 o 
   0   8  12      574.91      520.17     22.11 o 
   1   8  12      511.33      573.45     19.66 o 
   2   8  12      568.43      609.85     21.38 o 
   3   8  12      243.23      227.83     17.04 o 
   4   8  12      183.74      206.06     16.50 o 
   5   8  12      332.06      366.22     19.84 o 
   6   8  12      137.19      109.18     18.69 o 
   7   8  12      338.91      368.09     27.50 o 
   8   8  12      226.57      258.68     25.34 o 
   9   8  12      112.40      118.84     21.71 o 
  10   8  12       80.16       29.79     22.83 o 
 -10   9  12       94.04       74.67     28.30 o 
  -9   9  12       22.67       15.19     21.37 o 
  -8   9  12      106.60      137.04     23.83 o 
  -7   9  12      109.83      101.63     21.08 o 
  -6   9  12       55.67       45.29     11.65 o 
  -5   9  12      434.89      516.07     24.89 o 
  -4   9  12      311.72      298.27     26.18 o 
  -3   9  12      305.38      311.08     16.77 o 
  -2   9  12      306.58      310.23     15.22 o 
  -1   9  12       49.77       52.02     13.07 o 
   0   9  12      891.11      835.54     24.00 o 
   1   9  12       55.81       68.40     13.46 o 
   2   9  12      287.12      316.77     16.18 o 
   3   9  12      267.12      261.07     19.16 o 
   4   9  12      322.73      316.07     20.71 o 
   5   9  12      397.02      461.71     22.36 o 
   6   9  12       50.95       39.42     15.89 o 
   7   9  12      110.32      128.76     20.37 o 
   8   9  12      108.57       98.47     21.12 o 
   9   9  12       30.64       44.05     22.40 o 
  10   9  12       93.04       85.00     28.79 o 
  -9  10  12      159.77      147.34     27.43 o 
  -8  10  12       16.33        8.50     19.68 o 
  -7  10  12      268.70      298.27     28.67 o 
  -6  10  12        9.17        2.26     11.41 o 
  -5  10  12      115.17      111.73     15.83 o 
  -4  10  12        1.55       10.93     12.03 o 
  -3  10  12      295.60      288.01     16.66 o 
  -2  10  12        4.04       -0.34      8.93 o 
  -1  10  12     1040.90     1105.60     28.93 o 
   0  10  12        7.55        9.04      9.38 o 
   1  10  12     1002.61     1068.50     33.29 o 
   2  10  12        5.90        1.39     11.43 o 
   3  10  12      287.76      308.07     18.23 o 
   4  10  12        2.60       15.95     11.90 o 
   5  10  12      120.83      111.50     14.02 o 
   6  10  12       12.04       -1.75     14.84 o 
   7  10  12      257.57      281.38     33.03 o 
   8  10  12       11.93       18.44     18.58 o 
   9  10  12      167.40      210.35     30.25 o 
  -9  11  12       99.59      118.24     26.60 o 
  -8  11  12       31.59       46.86     21.92 o 
  -7  11  12       26.73       10.66     19.40 o 
  -6  11  12       46.82       51.26     14.10 o 
  -5  11  12       11.89       21.96     13.22 o 
  -4  11  12      197.14      219.61     18.49 o 
  -3  11  12       71.86       83.80     14.85 o 
  -2  11  12        2.10       11.98      9.41 o 
  -1  11  12      340.91      328.52     20.51 o 
   0  11  12      137.82      167.71     15.16 o 
   1  11  12      347.75      311.03     18.77 o 
   2  11  12        2.80      -11.02     11.02 o 
   3  11  12       51.09       20.65     11.47 o 
   4  11  12      207.51      203.50     17.40 o 
   5  11  12       12.77       -2.47     11.03 o 
   6  11  12       46.61       53.45     18.11 o 
   7  11  12       28.44       21.56     17.69 o 
   8  11  12       33.13       64.04     23.43 o 
   9  11  12      108.19       96.10     25.84 o 
  -9  12  12        1.16       10.56     21.75 o 
  -8  12  12      115.72      120.76     23.57 o 
  -7  12  12       47.14       31.68     19.97 o 
  -6  12  12       15.55       18.07     13.20 o 
  -5  12  12       78.60       70.85     15.28 o 
  -4  12  12      147.67      190.78     34.23 o 
  -3  12  12      113.40      119.30     16.34 o 
  -2  12  12      390.79      426.14     25.38 o 
  -1  12  12       19.93       27.91     11.33 o 
   0  12  12      810.60      870.17     28.42 o 
   1  12  12       10.98       22.73     11.67 o 
   2  12  12      452.44      424.99     23.59 o 
   3  12  12      109.89      123.28     18.35 o 
   4  12  12      189.10      200.39     19.63 o 
   5  12  12       78.71       72.15     13.39 o 
   6  12  12        7.82       -3.08     16.08 o 
   7  12  12       53.79       65.56     21.96 o 
   8  12  12       96.97       99.39     26.39 o 
   9  12  12        3.24       -3.61     22.34 o 
  -8  13  12       37.35       39.63     21.08 o 
  -7  13  12       65.19       55.12     19.99 o 
  -6  13  12       89.52       67.72     14.83 o 
  -5  13  12       66.93       49.86     15.13 o 
  -4  13  12      127.85      126.31     20.55 o 
  -3  13  12       93.01       88.93     15.90 o 
  -2  13  12      176.34      151.89     20.70 o 
  -1  13  12      120.41      133.38     15.61 o 
   0  13  12      161.91      153.53     14.72 o 
   1  13  12      126.72      119.46     15.22 o 
   2  13  12      152.50      184.70     18.33 o 
   3  13  12       86.26       85.74     15.46 o 
   4  13  12      134.40      114.60     22.89 o 
   5  13  12       70.14       49.20     12.69 o 
   6  13  12      106.42       88.49     21.17 o 
   7  13  12       67.70       44.50     23.09 o 
   8  13  12       41.66       28.66     22.43 o 
  -8  14  12      116.61      129.82     25.23 o 
  -7  14  12       82.20       82.43     22.49 o 
  -6  14  12      129.69       96.88     21.50 o 
  -5  14  12      133.96      126.94     23.34 o 
  -4  14  12      196.05      202.51     20.31 o 
  -3  14  12       68.36       59.72     18.15 o 
  -2  14  12      484.31      540.69     33.24 o 
  -1  14  12      257.66      232.18     18.32 o 
   0  14  12      231.26      222.79     16.64 o 
   1  14  12      263.33      245.81     20.75 o 
   2  14  12      510.19      513.08     31.54 o 
   3  14  12       89.04       74.29     15.58 o 
   4  14  12      210.86      204.16     27.68 o 
   5  14  12      128.40      106.88     17.11 o 
   6  14  12      120.79       91.89     24.69 o 
   7  14  12       90.56       35.16     24.08 o 
   8  14  12      112.53      189.68     37.28 o 
  -7  15  12       11.89       -9.38     19.39 o 
  -6  15  12       94.56       72.61     22.53 o 
  -5  15  12       36.81       25.12     20.15 o 
  -4  15  12      108.85       78.70     28.39 o 
  -3  15  12      125.07      181.90     26.48 o 
  -2  15  12       67.06       80.79     20.85 o 
  -1  15  12      222.43      194.59     17.81 o 
   0  15  12       52.61       16.45     13.86 o 
   1  15  12      205.00      177.17     19.68 o 
   2  15  12       53.84       53.34     15.73 o 
   3  15  12      120.30      124.76     17.69 o 
   4  15  12      102.70      173.02     27.47 o 
   5  15  12       28.28       28.51     26.73 o 
   6  15  12       95.16       62.40     35.89 o 
   7  15  12       12.05       50.14     38.23 o 
  -6  16  12       29.58       15.51     21.57 o 
  -5  16  12      150.32      172.60     26.72 o 
  -4  16  12        2.08       23.07     26.30 o 
  -3  16  12      254.70      267.21     35.60 o 
  -2  16  12        2.07       10.82     15.99 o 
  -1  16  12      114.93      165.54     17.77 o 
   0  16  12      116.68       60.77     15.80 o 
   1  16  12       98.55      100.16     19.61 o 
   2  16  12        2.37       10.56     14.38 o 
   3  16  12      259.05      251.81     26.40 o 
   4  16  12        2.63       10.31     22.26 o 
   5  16  12      157.22       95.48     31.30 o 
   6  16  12       29.21      -17.82     26.40 o 
  -5  17  12       76.14      109.31     35.96 o 
  -4  17  12        1.55       33.18     27.70 o 
  -3  17  12       53.96       23.89     29.99 o 
  -2  17  12       37.13       46.88     22.82 o 
  -1  17  12       44.70       33.24     14.84 o 
   0  17  12       13.77       14.18     17.78 o 
   1  17  12       32.34       19.39     21.42 o 
   2  17  12       36.43        8.77     22.07 o 
   3  17  12       50.01       49.13     20.45 o 
   4  17  12        1.21       14.64     25.57 o 
   5  17  12       75.16       42.38     30.08 o 
  -4  18  12       67.56       51.62     29.79 o 
  -3  18  12       68.80       -6.57     32.09 o 
  -2  18  12       95.13       93.01     26.25 o 
  -1  18  12       47.93       58.29     17.68 o 
   0  18  12       44.75       68.12     20.73 o 
   1  18  12       45.21       24.23     23.05 o 
   2  18  12       91.51       79.50     25.93 o 
   3  18  12       84.14       37.07     28.68 o 
   4  18  12       60.31       72.86     26.44 o 
  -2  19  12       31.04        8.04     23.52 o 
  -1  19  12        5.57        7.92     19.89 o 
   0  19  12       14.93        8.91     23.25 o 
   1  19  12        7.70      -16.46     22.32 o 
   2  19  12       35.30       18.72     29.82 o 
   1   0  13     3230.53     2917.41     56.46 o 
   2   0  13      155.33      133.07     13.16 o 
   3   0  13      204.37      194.16     14.02 o 
   4   0  13        0.87       -5.37      8.17 o 
   5   0  13      346.06      325.53     15.54 o 
   6   0  13       26.42       20.75     16.64 o 
   7   0  13      300.15      341.42     28.59 o 
   8   0  13       22.70       40.14     19.23 o 
   9   0  13      405.99      437.65     35.47 o 
  10   0  13        5.96       23.95     21.50 o 
  11   0  13      110.35      134.66     31.02 o 
 -11   1  13       78.45       96.24     27.10 o 
 -10   1  13      113.28      119.54     29.50 o 
  -9   1  13      164.80      210.49     24.76 o 
  -8   1  13      219.74      191.41     25.76 o 
  -7   1  13       57.83       57.37     18.46 o 
  -6   1  13      127.00      135.40     20.60 o 
  -5   1  13      643.32      655.45     26.11 o 
  -4   1  13        4.85       14.22      8.37 o 
  -3   1  13       96.45       92.90     10.63 o 
  -2   1  13      258.01      231.34     16.59 o 
  -1   1  13       61.79       73.71      9.77 o 
   0   1  13      126.35      198.00     16.66 o 
   1   1  13       77.30       96.38     15.41 o 
   2   1  13      264.65      260.45     12.55 o 
   3   1  13      125.26      133.44     11.06 o 
   4   1  13        4.18        0.55      8.48 o 
   5   1  13      628.59      621.03     26.93 o 
   6   1  13      108.08      131.56     20.42 o 
   7   1  13       40.31       46.11     18.42 o 
   8   1  13      215.93      234.95     26.78 o 
   9   1  13      171.03      221.13     28.44 o 
  10   1  13      116.37      101.78     24.83 o 
  11   1  13       82.46       97.09     26.63 o 
 -11   2  13      107.35       77.77     26.99 o 
 -10   2  13      134.12      121.77     27.22 o 
  -9   2  13      113.46       88.08     21.10 o 
  -8   2  13       54.61       67.47     18.45 o 
  -7   2  13      412.14      376.55     27.06 o 
  -6   2  13      130.40      124.15     20.34 o 
  -5   2  13      171.74      182.51     20.14 o 
  -4   2  13      505.63      552.87     20.94 o 
  -3   2  13       30.27       39.97      9.08 o 
  -2   2  13     1343.67     1356.28     36.15 o 
  -1   2  13     1135.60     1143.62     26.87 o 
   0   2  13      236.75      193.56     13.31 o 
   1   2  13     1129.17     1102.82     29.55 o 
   2   2  13     1278.58     1280.83     31.66 o 
   3   2  13       24.53       18.24      8.76 o 
   4   2  13      578.33      566.41     20.41 o 
   5   2  13      148.25      138.97     13.28 o 
   6   2  13      165.83      162.20     19.39 o 
   7   2  13      399.06      399.65     31.07 o 
   8   2  13       69.91       82.88     21.04 o 
   9   2  13      107.61      118.37     24.51 o 
  10   2  13      116.19      133.49     27.10 o 
  11   2  13      113.54      115.68     29.57 o 
 -10   3  13       44.84       38.75     22.35 o 
  -9   3  13       24.26       32.01     21.91 o 
  -8   3  13      116.36      114.96     19.92 o 
  -7   3  13       42.27       43.04     16.26 o 
  -6   3  13      460.88      499.10     38.01 o 
  -5   3  13      680.37      611.87     22.57 o 
  -4   3  13        3.42        8.17      8.31 o 
  -3   3  13      265.39      234.67     16.01 o 
  -2   3  13     1115.75     1104.59     33.35 o 
  -1   3  13        5.80        7.13      7.07 o 
   0   3  13      677.61      827.06     20.95 o 
   1   3  13        6.46        8.10      7.46 o 
   2   3  13     1194.38     1145.07     33.39 o 
   3   3  13      271.62      268.12     15.78 o 
   4   3  13       13.25        9.79      8.73 o 
   5   3  13      656.87      609.11     24.17 o 
   6   3  13      400.20      446.82     27.91 o 
   7   3  13       45.87       35.01     16.71 o 
   8   3  13      106.73       98.15     22.08 o 
   9   3  13       27.01       21.79     19.20 o 
  10   3  13       46.79       29.06     22.50 o 
 -10   4  13      197.90      236.94     31.57 o 
  -9   4  13       45.68       44.33     23.32 o 
  -8   4  13      172.93      157.68     26.18 o 
  -7   4  13      307.26      297.20     32.10 o 
  -6   4  13      197.20      211.38     18.21 o 
  -5   4  13      597.51      632.58     22.88 o 
  -4   4  13      598.13      552.82     21.61 o 
  -3   4  13      542.45      611.80     20.93 o 
  -2   4  13     1361.34     1287.22     30.35 o 
  -1   4  13      118.36      128.59      9.66 o 
   0   4  13      474.31      455.77     16.57 o 
   1   4  13       98.48      116.25      9.99 o 
   2   4  13     1297.09     1270.29     31.03 o 
   3   4  13      533.43      595.45     21.53 o 
   4   4  13      692.85      638.29     25.32 o 
   5   4  13      591.34      627.55     25.58 o 
   6   4  13      203.66      187.02     24.32 o 
   7   4  13      332.01      294.44     25.25 o 
   8   4  13      161.98      140.83     20.73 o 
   9   4  13       58.43       59.13     21.99 o 
  10   4  13      192.64      199.05     29.85 o 
 -10   5  13       44.47       44.83     25.07 o 
  -9   5  13       31.22       44.11     21.67 o 
  -8   5  13       16.72       33.58     21.15 o 
  -7   5  13      247.15      268.21     28.55 o 
  -6   5  13       97.10       85.11     15.06 o 
  -5   5  13       64.31       57.38     10.94 o 
  -4   5  13      520.62      609.26     27.42 o 
  -3   5  13       91.30      115.14     11.53 o 
  -2   5  13      126.18      132.43     11.07 o 
  -1   5  13     1078.40     1136.87     27.60 o 
   0   5  13       42.93       61.61     11.55 o 
   1   5  13     1076.90     1091.85     28.10 o 
   2   5  13      159.76      157.82     11.40 o 
   3   5  13       81.92       97.27     12.23 o 
   4   5  13      543.86      612.94     25.54 o 
   5   5  13       77.21       65.70     11.91 o 
   6   5  13       94.48      105.22     24.90 o 
   7   5  13      270.87      268.94     24.35 o 
   8   5  13       11.68       11.92     16.51 o 
   9   5  13       33.48       18.22     18.19 o 
  10   5  13       41.64       42.10     22.11 o 
 -10   6  13       94.03       55.60     24.64 o 
  -9   6  13       75.64       83.38     24.71 o 
  -8   6  13       66.06       63.85     22.42 o 
  -7   6  13      207.93      203.18     24.58 o 
  -6   6  13      104.28       92.60     15.42 o 
  -5   6  13     1568.75     1655.29     58.65 o 
  -4   6  13       32.83       30.51     10.59 o 
  -3   6  13      363.73      380.43     16.97 o 
  -2   6  13      152.37      142.15     11.26 o 
  -1   6  13      450.96      538.62     22.63 o 
   0   6  13      106.71      111.25      9.41 o 
   1   6  13      405.22      476.18     26.48 o 
   2   6  13      170.13      180.27     11.88 o 
   3   6  13      353.30      368.27     18.70 o 
   4   6  13       36.23       36.71     12.11 o 
   5   6  13     1457.21     1492.14     45.68 o 
   6   6  13      102.60      107.70     17.99 o 
   7   6  13      205.05      219.81     23.01 o 
   8   6  13       66.27       48.09     18.86 o 
   9   6  13       79.39      114.00     21.42 o 
  10   6  13       93.69      125.16     26.51 o 
 -10   7  13       16.97        4.80     23.67 o 
  -9   7  13       22.26        5.99     21.74 o 
  -8   7  13        3.75      -13.01     19.62 o 
  -7   7  13      170.45      193.82     24.69 o 
  -6   7  13        7.03       16.68     17.07 o 
  -5   7  13       84.20       93.63     12.54 o 
  -4   7  13      583.09      524.16     21.42 o 
  -3   7  13      542.74      528.07     21.10 o 
  -2   7  13      299.06      354.21     23.72 o 
  -1   7  13      937.95      921.41     31.58 o 
   0   7  13        0.35        0.65      7.79 o 
   1   7  13      922.04      844.79     32.10 o 
   2   7  13      287.88      296.89     15.81 o 
   3   7  13      476.66      440.09     26.00 o 
   4   7  13      571.08      519.50     24.28 o 
   5   7  13       91.30       92.67     13.27 o 
   6   7  13        8.91       10.22     15.03 o 
   7   7  13      189.36      220.34     23.81 o 
   8   7  13        3.98      -13.93     16.31 o 
   9   7  13       20.72       29.53     19.09 o 
  10   7  13       15.08       -3.20     18.83 o 
 -10   8  13       89.87       88.00     29.14 o 
  -9   8  13       70.88       71.57     24.91 o 
  -8   8  13       95.63       95.00     23.60 o 
  -7   8  13      218.81      196.07     25.30 o 
  -6   8  13      267.25      238.57     25.29 o 
  -5   8  13      435.11      469.69     34.86 o 
  -4   8  13      207.84      211.10     19.16 o 
  -3   8  13      352.10      367.34     18.54 o 
  -2   8  13      231.78      255.11     13.78 o 
  -1   8  13      892.33      803.91     22.74 o 
   0   8  13       63.31       71.71     10.73 o 
   1   8  13      836.26      752.18     26.50 o 
   2   8  13      251.93      269.99     16.56 o 
   3   8  13      427.12      479.41     22.81 o 
   4   8  13      173.97      179.73     16.10 o 
   5   8  13      440.94      455.23     33.16 o 
   6   8  13      241.85      248.64     23.98 o 
   7   8  13      217.74      183.85     23.08 o 
   8   8  13       97.71      129.83     21.69 o 
   9   8  13       58.49       41.41     19.73 o 
  10   8  13       93.77       65.85     25.48 o 
  -9   9  13       32.67        7.75     22.57 o 
  -8   9  13       59.35       33.59     20.68 o 
  -7   9  13       18.78        7.16     19.29 o 
  -6   9  13       51.24       40.84     12.61 o 
  -5   9  13       91.66       79.80     14.69 o 
  -4   9  13      628.64      650.08     25.96 o 
  -3   9  13       14.00        4.44     10.05 o 
  -2   9  13      284.55      231.38     13.53 o 
  -1   9  13      170.10      163.18     14.53 o 
   0   9  13       16.76       -2.57     10.48 o 
   1   9  13      163.75      153.83     14.84 o 
   2   9  13      242.50      223.67     19.33 o 
   3   9  13       10.76       -5.49     11.24 o 
   4   9  13      573.39      535.09     25.62 o 
   5   9  13       83.44      120.11     14.48 o 
   6   9  13       59.51       68.96     18.28 o 
   7   9  13       22.47       40.26     17.70 o 
   8   9  13       69.89       61.94     20.07 o 
   9   9  13       32.37       22.52     19.57 o 
  -9  10  13       13.12       46.21     23.71 o 
  -8  10  13      154.85      121.89     25.35 o 
  -7  10  13        8.38       18.90     20.02 o 
  -6  10  13       78.66       64.81     14.49 o 
  -5  10  13      126.66      108.01     16.12 o 
  -4  10  13      447.81      484.49     32.05 o 
  -3  10  13       83.54       83.42     12.58 o 
  -2  10  13      344.22      325.92     15.76 o 
  -1  10  13      231.08      220.21     14.15 o 
   0  10  13      601.84      675.21     25.53 o 
   1  10  13      240.64      234.42     16.70 o 
   2  10  13      391.61      369.53     22.26 o 
   3  10  13       75.88       62.73     14.01 o 
   4  10  13      437.94      487.56     37.40 o 
   5  10  13      137.74      164.51     16.31 o 
   6  10  13       79.38       53.90     19.78 o 
   7  10  13        5.94      -12.06     16.76 o 
   8  10  13      157.63      149.85     27.85 o 
   9  10  13       11.40       -9.92     21.70 o 
  -9  11  13        4.85        0.49     21.85 o 
  -8  11  13      122.40      116.86     25.60 o 
  -7  11  13        0.73       -9.38     18.45 o 
  -6  11  13       16.71       14.32     13.07 o 
  -5  11  13        9.65        7.13     13.00 o 
  -4  11  13      130.22      144.38     17.10 o 
  -3  11  13      239.65      217.26     19.39 o 
  -2  11  13      118.47      153.53     20.49 o 
  -1  11  13      139.90      146.02     13.80 o 
   0  11  13      254.27      278.98     19.74 o 
   1  11  13      151.92      147.06     15.04 o 
   2  11  13       94.54      106.90     15.75 o 
   3  11  13      245.66      253.47     21.27 o 
   4  11  13      129.02      132.07     16.31 o 
   5  11  13       10.49        7.22     11.88 o 
   6  11  13       27.75       18.58     17.46 o 
   7  11  13        2.07        7.52     17.43 o 
   8  11  13      120.48       99.25     26.33 o 
   9  11  13        3.34        5.27     24.49 o 
  -8  12  13        1.49       -9.31     20.76 o 
  -7  12  13       82.69       84.54     23.11 o 
  -6  12  13        7.11        1.22     13.17 o 
  -5  12  13      253.37      294.64     26.89 o 
  -4  12  13      194.99      166.68     18.55 o 
  -3  12  13      230.52      240.88     20.39 o 
  -2  12  13       22.42       43.90     15.27 o 
  -1  12  13     1092.36     1165.46     36.32 o 
   0  12  13       44.31       38.61     21.26 o 
   1  12  13     1133.46     1223.50     37.43 o 
   2  12  13       23.28       15.62     13.67 o 
   3  12  13      249.28      255.64     21.81 o 
   4  12  13      196.09      171.05     19.10 o 
   5  12  13      289.67      276.67     19.79 o 
   6  12  13        8.08      -11.83     19.09 o 
   7  12  13       90.52       71.13     21.09 o 
   8  12  13        3.99      -21.75     21.75 o 
  -8  13  13       20.16       14.09     21.41 o 
  -7  13  13       68.72       52.55     21.01 o 
  -6  13  13       87.08       76.99     22.35 o 
  -5  13  13       91.81      115.32     17.99 o 
  -4  13  13        5.30       -0.38     13.53 o 
  -3  13  13       48.47       43.27     23.96 o 
  -2  13  13       64.44       51.07     16.84 o 
  -1  13  13       88.89       74.42     15.32 o 
   0  13  13        1.51      -11.80     11.80 o 
   1  13  13       94.90       93.65     14.64 o 
   2  13  13       60.25       61.28     15.96 o 
   3  13  13       50.62       37.33     14.53 o 
   4  13  13        4.97        0.57     16.66 o 
   5  13  13       98.62       72.42     14.42 o 
   6  13  13       85.89       83.88     21.39 o 
   7  13  13       81.40       63.57     24.65 o 
   8  13  13       20.28       -0.27     22.56 o 
  -7  14  13       83.96       90.72     23.16 o 
  -6  14  13       90.67       82.24     27.62 o 
  -5  14  13      140.74       72.68     22.97 o 
  -4  14  13       31.38       23.35     19.77 o 
  -3  14  13      129.78      166.33     23.07 o 
  -2  14  13       24.64       60.59     17.39 o 
  -1  14  13      159.22      179.43     18.58 o 
   0  14  13        6.70       13.09     12.91 o 
   1  14  13      166.77      180.90     19.29 o 
   2  14  13       24.67       44.47     15.46 o 
   3  14  13      128.13      141.58     18.16 o 
   4  14  13       32.36       49.63     22.34 o 
   5  14  13      157.07       98.50     25.44 o 
   6  14  13       83.60       80.14     25.32 o 
   7  14  13       77.54       61.41     25.75 o 
  -6  15  13       10.99      -19.59     19.59 o 
  -5  15  13       58.54       49.70     22.50 o 
  -4  15  13       24.88       17.03     38.28 o 
  -3  15  13       56.63       42.65     25.67 o 
  -2  15  13      117.63      117.60     24.03 o 
  -1  15  13        0.83       10.00     13.44 o 
   0  15  13       14.58       19.20     14.19 o 
   1  15  13        0.30       11.78     14.92 o 
   2  15  13      111.35       81.08     18.41 o 
   3  15  13       52.08       86.40     23.06 o 
   4  15  13       18.51       22.47     21.88 o 
   5  15  13       59.24       89.98     39.48 o 
   6  15  13        7.00      -25.49     25.49 o 
  -5  16  13       55.44       16.10     27.48 o 
  -4  16  13      113.98      127.89     32.40 o 
  -3  16  13        9.14        3.63     25.31 o 
  -2  16  13      156.74      195.96     28.46 o 
  -1  16  13       54.67       74.47     15.76 o 
   0  16  13       66.35      100.83     17.60 o 
   1  16  13       56.35       58.05     18.34 o 
   2  16  13      156.63      158.04     24.67 o 
   3  16  13        8.08       44.64     19.65 o 
   4  16  13      114.14      123.40     31.69 o 
   5  16  13       52.92       29.54     29.77 o 
  -4  17  13       38.76       53.51     32.91 o 
  -3  17  13       11.08       -4.37     25.43 o 
  -2  17  13       19.96        7.63     23.12 o 
  -1  17  13       28.69       37.49     19.04 o 
   0  17  13       93.28       94.56     20.97 o 
   1  17  13       27.98       27.26     22.79 o 
   2  17  13       17.74       34.25     23.23 o 
   3  17  13       10.38       16.72     20.40 o 
   4  17  13       32.88       14.88     28.37 o 
  -3  18  13       42.01       36.74     29.27 o 
  -2  18  13       19.83        9.77     24.33 o 
  -1  18  13       30.53       36.07     24.40 o 
   0  18  13       55.99       45.17     25.47 o 
   1  18  13       29.24       19.72     22.68 o 
   2  18  13       26.90       25.31     24.76 o 
   3  18  13       38.09       67.01     31.34 o 
   0   0  14     2047.84     2258.41     65.54 o 
   1   0  14      325.75      282.97     13.69 o 
   2   0  14     1112.21     1126.15     29.08 o 
   3   0  14      317.47      382.88     27.52 o 
   4   0  14     1094.27     1063.77     35.30 o 
   5   0  14        6.79        4.20      9.15 o 
   6   0  14      116.52      119.15     18.02 o 
   7   0  14      471.53      483.19     33.79 o 
   8   0  14      162.99      146.38     24.04 o 
   9   0  14       32.45       23.78     21.42 o 
  10   0  14       56.89       48.40     25.36 o 
 -10   1  14       88.13       63.34     34.66 o 
  -9   1  14      114.40       92.54     21.71 o 
  -8   1  14       28.34       19.82     18.75 o 
  -7   1  14       28.25       23.24     17.40 o 
  -6   1  14        7.04       15.99     21.24 o 
  -5   1  14       81.54      109.90     12.68 o 
  -4   1  14       13.07       22.30      9.87 o 
  -3   1  14       48.65       46.90      9.87 o 
  -2   1  14      202.35      213.13     12.63 o 
  -1   1  14      590.86      626.74     19.57 o 
   0   1  14      747.57      728.79     21.18 o 
   1   1  14      554.35      599.94     20.90 o 
   2   1  14      232.16      233.43     12.88 o 
   3   1  14       61.93       61.79     10.72 o 
   4   1  14       23.88       26.53      9.89 o 
   5   1  14       95.43       94.23     11.10 o 
   6   1  14        6.63       16.37     15.74 o 
   7   1  14       26.06       22.94     17.75 o 
   8   1  14       27.17       70.54     24.25 o 
   9   1  14      119.81      135.68     25.44 o 
  10   1  14       92.29       62.47     24.49 o 
 -10   2  14       76.17       73.77     26.22 o 
  -9   2  14       93.06       77.01     21.08 o 
  -8   2  14      127.85      146.18     28.17 o 
  -7   2  14      283.10      275.53     24.92 o 
  -6   2  14      107.83      113.20     23.64 o 
  -5   2  14       33.77       33.52     10.23 o 
  -4   2  14      209.02      209.13     14.65 o 
  -3   2  14     1123.13     1136.78     31.95 o 
  -2   2  14      963.30      944.59     25.04 o 
  -1   2  14     1671.86     1704.97     70.76 o 
   0   2  14       70.43       59.45      9.14 o 
   1   2  14     1593.63     1525.64     40.13 o 
   2   2  14      981.80      946.60     24.83 o 
   3   2  14     1054.72     1057.83     30.63 o 
   4   2  14      190.39      203.11     13.95 o 
   5   2  14       13.55       10.97     10.23 o 
   6   2  14      122.83      123.95     19.01 o 
   7   2  14      335.89      369.11     31.06 o 
   8   2  14      131.52      141.66     23.24 o 
   9   2  14       94.94       88.78     23.74 o 
  10   2  14       74.81       55.77     23.88 o 
 -10   3  14        2.75        6.37     22.74 o 
  -9   3  14       18.58       27.10     22.36 o 
  -8   3  14       75.16       76.99     19.76 o 
  -7   3  14      125.22      132.16     21.36 o 
  -6   3  14       32.56       35.39     14.10 o 
  -5   3  14      251.95      271.46     16.48 o 
  -4   3  14      201.59      207.55     14.03 o 
  -3   3  14      245.66      259.37     24.09 o 
  -2   3  14       10.71        6.72      7.89 o 
  -1   3  14      750.31      689.42     19.66 o 
   0   3  14       37.94       60.97      9.48 o 
   1   3  14      715.24      658.06     36.57 o 
   2   3  14        8.16       -5.35     10.28 o 
   3   3  14      275.57      280.75     19.94 o 
   4   3  14      194.52      192.03     15.15 o 
   5   3  14      231.54      229.46     19.59 o 
   6   3  14       31.82        9.94     14.02 o 
   7   3  14      130.88      129.97     30.04 o 
   8   3  14       78.49       71.97     21.03 o 
   9   3  14       19.67       30.66     19.63 o 
  10   3  14        3.44       14.04     21.21 o 
 -10   4  14       21.32       42.86     25.10 o 
  -9   4  14      169.21      155.27     28.17 o 
  -8   4  14       65.02       17.52     20.98 o 
  -7   4  14      383.02      349.68     27.49 o 
  -6   4  14       78.82       63.60     15.40 o 
  -5   4  14       26.19       21.23     10.12 o 
  -4   4  14      400.07      411.04     24.64 o 
  -3   4  14      143.40      168.29     13.92 o 
  -2   4  14      175.33      173.17     11.92 o 
  -1   4  14      458.00      463.99     23.87 o 
   0   4  14        0.62        7.45      8.15 o 
   1   4  14      444.99      458.61     24.92 o 
   2   4  14      152.00      139.35     11.65 o 
   3   4  14       99.01      105.08     11.69 o 
   4   4  14      424.26      367.10     20.71 o 
   5   4  14       14.59        7.66     13.62 o 
   6   4  14       81.60       81.33     17.94 o 
   7   4  14      380.74      354.04     27.32 o 
   8   4  14       70.89       79.55     24.75 o 
   9   4  14      173.65      158.33     26.71 o 
  10   4  14       20.12       -4.28     20.66 o 
 -10   5  14       12.85       17.86     25.11 o 
  -9   5  14       19.79       28.46     22.16 o 
  -8   5  14       32.07       19.15     20.52 o 
  -7   5  14       44.90       45.98     21.31 o 
  -6   5  14       28.57       58.51     14.51 o 
  -5   5  14      635.90      696.66     27.72 o 
  -4   5  14       39.80       29.56     10.10 o 
  -3   5  14      205.71      207.34     13.97 o 
  -2   5  14      195.39      229.70     15.48 o 
  -1   5  14       14.87       17.09      8.54 o 
   0   5  14      144.76      153.27     11.28 o 
   1   5  14       10.00       13.17      8.68 o 
   2   5  14      186.44      199.11     13.10 o 
   3   5  14      191.95      207.19     15.86 o 
   4   5  14       55.78       64.17     13.09 o 
   5   5  14      623.57      663.29     27.06 o 
   6   5  14       19.74       11.45     15.44 o 
   7   5  14       37.44       65.41     18.14 o 
   8   5  14       37.67       25.01     17.16 o 
   9   5  14       15.12        1.73     19.68 o 
  10   5  14       13.21       -2.42     21.72 o 
 -10   6  14       85.40      115.12     29.45 o 
  -9   6  14       33.49       16.04     22.95 o 
  -8   6  14      196.29      179.85     28.26 o 
  -7   6  14       89.73       95.63     23.47 o 
  -6   6  14      351.02      345.92     22.70 o 
  -5   6  14      105.62      117.96     13.23 o 
  -4   6  14      788.00      802.86     25.47 o 
  -3   6  14        1.97       -5.05      8.98 o 
  -2   6  14      600.49      652.87     22.98 o 
  -1   6  14       40.13       18.00      8.77 o 
   0   6  14     1042.75     1081.81     30.19 o 
   1   6  14       40.69        7.67      8.80 o 
   2   6  14      641.12      670.22     23.52 o 
   3   6  14        0.32        7.13     10.72 o 
   4   6  14      829.29      757.78     30.34 o 
   5   6  14      103.87      111.44     14.01 o 
   6   6  14      340.28      353.66     35.55 o 
   7   6  14       96.44       90.90     19.30 o 
   8   6  14      194.23      194.65     27.44 o 
   9   6  14       34.25       20.03     18.71 o 
  10   6  14       82.68      118.81     33.14 o 
  -9   7  14       18.14       22.12     23.44 o 
  -8   7  14       27.24       57.02     23.04 o 
  -7   7  14       37.51       45.58     20.75 o 
  -6   7  14      187.09      216.83     23.86 o 
  -5   7  14       58.32       64.93     13.16 o 
  -4   7  14      287.59      319.46     17.91 o 
  -3   7  14      497.29      489.00     24.00 o 
  -2   7  14      211.30      219.48     13.42 o 
  -1   7  14      104.37       85.93     10.64 o 
   0   7  14       28.27       14.59      9.96 o 
   1   7  14      100.50      109.56     12.55 o 
   2   7  14      172.64      171.63     15.52 o 
   3   7  14      487.77      466.58     23.84 o 
   4   7  14      271.97      287.83     19.70 o 
   5   7  14       57.89       56.54     12.88 o 
   6   7  14      187.00      205.87     22.98 o 
   7   7  14       33.61       40.10     27.57 o 
   8   7  14       34.24      -11.03     16.70 o 
   9   7  14       20.39       27.40     19.40 o 
  -9   8  14       67.94       41.89     25.16 o 
  -8   8  14      141.77      134.05     29.98 o 
  -7   8  14       66.89       67.50     27.72 o 
  -6   8  14       91.62      101.19     14.70 o 
  -5   8  14      243.73      257.28     25.91 o 
  -4   8  14      227.28      189.57     15.36 o 
  -3   8  14      103.02       92.32     12.38 o 
  -2   8  14      626.24      728.99     33.44 o 
  -1   8  14      218.10      235.51     14.26 o 
   0   8  14      169.21      152.66     13.45 o 
   1   8  14      269.49      269.65     17.26 o 
   2   8  14      659.75      701.45     26.98 o 
   3   8  14      129.64      131.33     16.01 o 
   4   8  14      257.08      258.55     18.78 o 
   5   8  14      226.15      214.78     17.42 o 
   6   8  14       81.96       56.70     17.78 o 
   7   8  14       46.26       52.98     19.06 o 
   8   8  14      128.57      118.84     22.96 o 
   9   8  14       74.43       15.83     20.49 o 
  -9   9  14        9.12       23.82     31.86 o 
  -8   9  14       23.66       34.78     21.53 o 
  -7   9  14       82.64       85.06     22.33 o 
  -6   9  14       62.05       43.29     18.72 o 
  -5   9  14       96.36       92.60     15.77 o 
  -4   9  14       29.78       21.91     14.11 o 
  -3   9  14      221.37      209.48     18.53 o 
  -2   9  14       56.60       54.15     10.71 o 
  -1   9  14      346.96      354.15     16.86 o 
   0   9  14       12.86        9.63     10.96 o 
   1   9  14      307.43      343.94     19.31 o 
   2   9  14       47.87       33.67     15.01 o 
   3   9  14      198.42      210.98     18.43 o 
   4   9  14       21.42       22.76     13.15 o 
   5   9  14       96.45       72.25     13.91 o 
   6   9  14       67.61       74.77     19.07 o 
   7   9  14       80.15      111.14     23.73 o 
   8   9  14       25.53       11.42     18.91 o 
   9   9  14       13.58        7.86     19.50 o 
  -8  10  14       17.13        5.63     21.45 o 
  -7  10  14      183.14      183.63     26.84 o 
  -6  10  14       22.45       22.04     13.31 o 
  -5  10  14      150.12      152.97     18.00 o 
  -4  10  14       56.13       68.25     15.26 o 
  -3  10  14      121.57      117.13     13.66 o 
  -2  10  14       37.14       27.18     11.07 o 
  -1  10  14      387.07      443.81     31.33 o 
   0  10  14       68.58       57.00     15.65 o 
   1  10  14      406.56      433.67     23.45 o 
   2  10  14       34.76       24.87     14.47 o 
   3  10  14      117.09      134.52     18.43 o 
   4  10  14       61.22       59.15     14.23 o 
   5  10  14      164.22      195.35     17.76 o 
   6  10  14       26.41       25.42     18.12 o 
   7  10  14      160.40      164.46     32.71 o 
   8  10  14       12.53       -4.81     19.16 o 
  -8  11  14       14.40        7.92     21.75 o 
  -7  11  14       54.63       70.63     22.91 o 
  -6  11  14       63.59       52.44     15.35 o 
  -5  11  14      144.62      180.56     19.28 o 
  -4  11  14       21.13       37.16     14.77 o 
  -3  11  14      106.59       99.92     15.60 o 
  -2  11  14      220.19      226.94     16.41 o 
  -1  11  14      171.98      151.05     14.69 o 
   0  11  14        0.95       -4.63     12.57 o 
   1  11  14      171.61      169.57     22.74 o 
   2  11  14      238.09      211.06     21.08 o 
   3  11  14      106.48       69.31     16.51 o 
   4  11  14       25.31       11.56     12.35 o 
   5  11  14      166.61      130.44     16.05 o 
   6  11  14       56.16       53.10     19.22 o 
   7  11  14       62.27       56.30     20.64 o 
   8  11  14       14.41      -12.80     19.74 o 
  -8  12  14       37.58       14.31     23.04 o 
  -7  12  14       45.92       61.50     22.95 o 
  -6  12  14      151.22      137.12     25.37 o 
  -5  12  14        0.54       -5.05     13.64 o 
  -4  12  14       80.66      111.70     19.55 o 
  -3  12  14      120.65       92.66     18.00 o 
  -2  12  14      175.21      189.08     37.30 o 
  -1  12  14      152.29      139.01     16.75 o 
   0  12  14      309.34      347.65     22.22 o 
   1  12  14      139.10      128.29     16.29 o 
   2  12  14      175.30      185.08     19.20 o 
   3  12  14      123.23      130.47     19.32 o 
   4  12  14       76.57       73.43     18.28 o 
   5  12  14        0.03       16.79     13.27 o 
   6  12  14      154.93      212.47     25.77 o 
   7  12  14       36.42       37.81     20.39 o 
   8  12  14       35.65       -9.20     22.42 o 
  -7  13  14       35.85       39.05     22.63 o 
  -6  13  14       47.13       13.16     20.27 o 
  -5  13  14       38.76       46.67     20.72 o 
  -4  13  14       62.20       40.79     25.01 o 
  -3  13  14       44.26       22.67     20.50 o 
  -2  13  14      124.76      130.04     26.49 o 
  -1  13  14       27.75       30.29     15.95 o 
   0  13  14      117.29       93.08     16.70 o 
   1  13  14       26.13       27.21     15.19 o 
   2  13  14      134.61       76.65     16.43 o 
   3  13  14       40.58       20.43     15.63 o 
   4  13  14       78.67       58.14     29.30 o 
   5  13  14       38.15       28.78     22.27 o 
   6  13  14       41.28       30.64     20.14 o 
   7  13  14       36.45       17.35     23.00 o 
  -6  14  14       71.32       67.16     23.78 o 
  -5  14  14       73.59       58.58     22.15 o 
  -4  14  14      110.14      154.88     32.27 o 
  -3  14  14       59.86       77.96     27.34 o 
  -2  14  14      182.27      218.42     22.56 o 
  -1  14  14        3.60        6.13     15.41 o 
   0  14  14       83.49      116.69     24.62 o 
   1  14  14        7.07       -2.29     14.60 o 
   2  14  14      177.17      223.33     20.81 o 
   3  14  14       50.45       76.72     23.38 o 
   4  14  14      121.95      147.76     31.15 o 
   5  14  14       66.46       52.49     24.46 o 
   6  14  14       73.92       92.34     33.13 o 
  -6  15  14       29.56       42.57     23.29 o 
  -5  15  14        5.36        6.70     39.08 o 
  -4  15  14       63.01       40.52     33.25 o 
  -3  15  14       41.34       51.05     27.42 o 
  -2  15  14       17.84       -2.08     24.22 o 
  -1  15  14       60.66       42.37     16.59 o 
   0  15  14       59.40       41.04     15.95 o 
   1  15  14       56.45       57.19     18.48 o 
   2  15  14       20.17       19.28     18.46 o 
   3  15  14       46.41       23.41     23.80 o 
   4  15  14       68.28       78.54     26.18 o 
   5  15  14        9.24      -21.42     21.42 o 
   6  15  14       24.96       82.27     33.62 o 
  -5  16  14       57.35       31.40     31.51 o 
  -4  16  14        4.61        1.22     25.35 o 
  -3  16  14       86.40       56.94     29.31 o 
  -2  16  14       36.08        7.66     25.06 o 
  -1  16  14      101.98       87.72     23.11 o 
   0  16  14        1.19       -6.41     14.44 o 
   1  16  14      109.16      126.81     26.92 o 
   2  16  14       36.83       79.08     21.82 o 
   3  16  14       90.13       68.11     25.38 o 
   4  16  14        3.76       -3.05     22.55 o 
   5  16  14       54.43       27.62     30.45 o 
  -3  17  14       36.32        9.41     23.62 o 
  -2  17  14       51.11       62.80     26.95 o 
  -1  17  14       54.79       60.12     30.85 o 
   0  17  14        5.33        9.73     24.12 o 
   1  17  14       49.00       66.20     25.03 o 
   2  17  14       52.31       59.59     25.50 o 
   3  17  14       29.89        3.19     24.30 o 
  -1  18  14       59.14       42.99     31.51 o 
   0  18  14      100.55      118.43     29.60 o 
   1  18  14       59.47       67.26     26.68 o 
   1   0  15      321.04      344.95     15.36 o 
   2   0  15       21.22       17.41      8.98 o 
   3   0  15      558.39      540.06     21.48 o 
   4   0  15       30.71       32.70     11.11 o 
   5   0  15      631.70      661.27     26.51 o 
   6   0  15        9.55       14.49     17.58 o 
   7   0  15      209.31      196.44     26.58 o 
   8   0  15       29.71        0.15     19.35 o 
   9   0  15       25.15       24.24     21.56 o 
  10   0  15       72.91       84.19     24.73 o 
 -10   1  15       20.95       15.37     24.61 o 
  -9   1  15       10.68        0.66     18.34 o 
  -8   1  15       30.65       15.65     19.71 o 
  -7   1  15       21.72       28.15     18.46 o 
  -6   1  15        7.09      -13.19     13.88 o 
  -5   1  15      132.45      166.02     14.85 o 
  -4   1  15       55.80       60.93     11.99 o 
  -3   1  15      314.34      340.77     22.44 o 
  -2   1  15      418.77      422.47     16.91 o 
  -1   1  15      273.64      320.79     26.61 o 
   0   1  15      770.19      753.90     23.97 o 
   1   1  15      280.41      359.98     27.30 o 
   2   1  15      395.92      401.28     16.69 o 
   3   1  15      340.60      363.90     20.83 o 
   4   1  15       44.30       53.29     10.84 o 
   5   1  15      131.20      132.92     15.30 o 
   6   1  15        4.15       -2.81     16.90 o 
   7   1  15       14.52       14.80     17.60 o 
   8   1  15       34.01       36.01     20.46 o 
   9   1  15       12.83       -5.61     21.07 o 
  10   1  15       18.69       -7.37     22.25 o 
 -10   2  15       37.98       39.54     25.76 o 
  -9   2  15       79.64       42.38     23.72 o 
  -8   2  15      121.92       76.07     21.13 o 
  -7   2  15      172.46      177.44     31.80 o 
  -6   2  15       76.56       91.67     16.98 o 
  -5   2  15      156.93      172.96     15.67 o 
  -4   2  15      172.09      172.22     20.18 o 
  -3   2  15      227.82      181.44     14.65 o 
  -2   2  15      834.93     1012.69     24.79 o 
  -1   2  15       15.82        0.48      7.92 o 
   0   2  15      802.27     1037.62     41.28 o 
   1   2  15        7.23       10.06      8.60 o 
   2   2  15      742.49      861.26     27.44 o 
   3   2  15      247.35      235.50     15.32 o 
   4   2  15      172.59      162.13     13.74 o 
   5   2  15      157.54      135.04     16.56 o 
   6   2  15       59.93       80.99     22.39 o 
   7   2  15      167.16      161.96     25.22 o 
   8   2  15      144.52      104.47     26.05 o 
   9   2  15       76.91       61.63     23.98 o 
  10   2  15       29.69       12.57     22.99 o 
 -10   3  15       35.74       36.83     26.46 o 
  -9   3  15        4.24        4.46     26.64 o 
  -8   3  15      121.17      124.56     23.11 o 
  -7   3  15       23.95       26.43     17.60 o 
  -6   3  15      108.72      102.29     15.76 o 
  -5   3  15      305.83      312.92     17.24 o 
  -4   3  15      138.19      129.97     12.83 o 
  -3   3  15       42.01       49.90     10.85 o 
  -2   3  15      619.70      622.60     32.83 o 
  -1   3  15      423.99      431.82     18.38 o 
   0   3  15      135.09      158.27     12.21 o 
   1   3  15      422.29      443.38     17.12 o 
   2   3  15      595.43      640.83     28.10 o 
   3   3  15       37.81       43.86     11.04 o 
   4   3  15      128.57      119.43     13.87 o 
   5   3  15      298.11      319.53     22.07 o 
   6   3  15      116.39       95.88     20.00 o 
   7   3  15       21.45      -15.65     17.65 o 
   8   3  15      133.31      137.06     28.97 o 
   9   3  15        5.29       -6.47     19.77 o 
  10   3  15       34.18       96.83     25.14 o 
  -9   4  15       31.16       -4.04     22.67 o 
  -8   4  15      192.96      161.92     38.90 o 
  -7   4  15       78.67       76.29     19.63 o 
  -6   4  15      365.54      393.99     25.16 o 
  -5   4  15       19.21       12.54     10.14 o 
  -4   4  15      104.53      128.34     24.76 o 
  -3   4  15       78.61       84.70     11.63 o 
  -2   4  15      269.33      304.93     16.60 o 
  -1   4  15      159.43      171.25     14.82 o 
   0   4  15     1221.94     1341.34     32.22 o 
   1   4  15      138.70      134.02     12.15 o 
   2   4  15      306.17      351.31     19.56 o 
   3   4  15       74.49       30.47     11.99 o 
   4   4  15      104.21      114.92     19.86 o 
   5   4  15       23.87       27.84     12.10 o 
   6   4  15      361.54      325.34     28.03 o 
   7   4  15       84.59      106.70     20.88 o 
   8   4  15      194.20      218.10     30.20 o 
   9   4  15       31.92       28.18     21.43 o 
  -9   5  15       46.70       56.41     25.19 o 
  -8   5  15       41.72       50.45     23.21 o 
  -7   5  15       27.07       24.05     21.17 o 
  -6   5  15      100.21      105.77     17.85 o 
  -5   5  15       18.06       22.09     10.74 o 
  -4   5  15      538.54      531.48     21.14 o 
  -3   5  15       40.45        8.75     10.14 o 
  -2   5  15      119.30      117.03     11.72 o 
  -1   5  15      283.79      263.54     14.38 o 
   0   5  15        6.57        7.53      8.93 o 
   1   5  15      282.90      246.23     14.46 o 
   2   5  15      104.63      131.82     13.37 o 
   3   5  15       29.34       -2.13     10.87 o 
   4   5  15      538.22      502.95     24.53 o 
   5   5  15       27.32       20.34     12.01 o 
   6   5  15       96.49      100.70     19.83 o 
   7   5  15       32.70       27.10     18.05 o 
   8   5  15       47.65       36.95     20.83 o 
   9   5  15       46.91       34.07     32.59 o 
  -9   6  15      120.46      121.93     29.10 o 
  -8   6  15       59.09       58.86     23.94 o 
  -7   6  15       68.55       62.67     22.84 o 
  -6   6  15      154.26      136.91     16.77 o 
  -5   6  15      146.00      151.11     15.58 o 
  -4   6  15      115.00      117.37     15.56 o 
  -3   6  15      645.64      656.21     24.04 o 
  -2   6  15      208.80      205.32     13.66 o 
  -1   6  15      263.58      221.37     14.58 o 
   0   6  15      200.73      209.61     15.43 o 
   1   6  15      271.03      233.45     14.34 o 
   2   6  15      223.13      235.41     17.31 o 
   3   6  15      747.06      795.22     28.30 o 
   4   6  15      121.20      115.16     15.56 o 
   5   6  15      141.64      138.76     15.19 o 
   6   6  15      148.25      145.91     21.53 o 
   7   6  15       75.14       92.11     20.06 o 
   8   6  15       58.75       64.67     20.77 o 
   9   6  15      116.88      128.92     27.81 o 
  -9   7  15       34.37       35.84     25.16 o 
  -8   7  15       23.77       43.18     22.83 o 
  -7   7  15       78.21       60.70     22.14 o 
  -6   7  15       11.60        2.02     12.21 o 
  -5   7  15       26.01       20.12     11.66 o 
  -4   7  15      192.07      173.02     14.92 o 
  -3   7  15        9.77       -2.76      9.97 o 
  -2   7  15      123.10      132.86     12.32 o 
  -1   7  15      202.18      206.33     14.98 o 
   0   7  15       86.83       77.31     11.56 o 
   1   7  15      191.20      197.86     16.12 o 
   2   7  15      117.32      101.97     14.12 o 
   3   7  15        6.95        3.37     12.76 o 
   4   7  15      187.94      177.29     17.03 o 
   5   7  15       31.23       28.20     12.91 o 
   6   7  15       11.58        2.01     16.23 o 
   7   7  15       77.54      116.16     21.84 o 
   8   7  15       27.54        8.09     18.48 o 
   9   7  15       33.01       54.94     22.26 o 
  -9   8  15       92.58       99.60     29.23 o 
  -8   8  15       53.56       88.37     25.74 o 
  -7   8  15       95.30      101.71     23.61 o 
  -6   8  15      180.74      146.21     22.72 o 
  -5   8  15       87.21       85.00     16.38 o 
  -4   8  15      547.31      623.32     30.36 o 
  -3   8  15      321.36      321.41     17.62 o 
  -2   8  15       70.84       70.28     12.08 o 
  -1   8  15      155.98      122.87     13.38 o 
   0   8  15       57.33       31.64     11.94 o 
   1   8  15      148.97      151.69     14.99 o 
   2   8  15       50.76       48.27     14.50 o 
   3   8  15      351.53      324.62     21.43 o 
   4   8  15      521.90      586.57     27.63 o 
   5   8  15       78.85       58.20     13.68 o 
   6   8  15      166.69      123.38     21.48 o 
   7   8  15       92.19       47.76     19.63 o 
   8   8  15       62.01       46.13     20.00 o 
   9   8  15       91.00       91.64     23.94 o 
  -8   9  15       68.91       51.03     24.79 o 
  -7   9  15       34.28       41.04     21.77 o 
  -6   9  15       17.82       12.32     12.88 o 
  -5   9  15       53.61       50.00     14.72 o 
  -4   9  15      244.77      270.34     19.89 o 
  -3   9  15       10.10      -10.24     10.24 o 
  -2   9  15      301.13      320.36     19.59 o 
  -1   9  15      202.99      193.06     15.31 o 
   0   9  15       71.63       45.17     14.65 o 
   1   9  15      206.87      212.23     16.84 o 
   2   9  15      294.93      275.88     23.24 o 
   3   9  15       14.66       25.24     13.58 o 
   4   9  15      241.28      235.67     19.69 o 
   5   9  15       62.17       56.80     13.66 o 
   6   9  15       16.08        3.58     17.03 o 
   7   9  15       30.70       17.50     18.44 o 
   8   9  15       70.50       54.47     29.67 o 
  -8  10  15       64.38       38.31     23.90 o 
  -7  10  15       17.18       -7.46     20.56 o 
  -6  10  15      304.11      319.06     25.48 o 
  -5  10  15       28.89       22.20     14.51 o 
  -4  10  15      492.52      546.81     46.70 o 
  -3  10  15       28.87       22.87     11.50 o 
  -2  10  15      115.43      109.92     14.06 o 
  -1  10  15       55.32       16.42     12.20 o 
   0  10  15      185.98      184.29     16.36 o 
   1  10  15       58.88       58.06     14.42 o 
   2  10  15       90.00      109.38     19.04 o 
   3  10  15       31.06       39.85     15.87 o 
   4  10  15      462.30      520.76     35.54 o 
   5  10  15       30.99       29.54     12.60 o 
   6  10  15      306.33      313.99     29.72 o 
   7  10  15       19.64       28.65     20.43 o 
   8  10  15       70.14       43.09     21.21 o 
  -7  11  15        6.29       29.10     22.72 o 
  -6  11  15       44.35       56.73     22.03 o 
  -5  11  15       66.24       58.30     20.92 o 
  -4  11  15      111.88       74.52     16.66 o 
  -3  11  15        1.91      -12.50     12.50 o 
  -2  11  15       88.36       65.98     14.39 o 
  -1  11  15       46.81       25.83     12.78 o 
   0  11  15       71.06       66.21     15.10 o 
   1  11  15       54.99       36.36     15.07 o 
   2  11  15       97.88       75.96     17.83 o 
   3  11  15        3.95       -7.15     14.55 o 
   4  11  15      112.58      113.29     18.66 o 
   5  11  15       64.16       63.21     14.91 o 
   6  11  15       47.15       39.65     20.39 o 
   7  11  15        7.24       27.42     20.72 o 
  -7  12  15       95.50      103.77     25.35 o 
  -6  12  15        2.58       11.58     20.67 o 
  -5  12  15      236.63      233.14     27.80 o 
  -4  12  15       65.50       91.69     22.15 o 
  -3  12  15      131.71      151.15     20.63 o 
  -2  12  15       73.85       61.67     21.93 o 
  -1  12  15      109.68      108.91     16.94 o 
   0  12  15        1.31       -8.85     13.48 o 
   1  12  15       96.07       59.05     19.56 o 
   2  12  15       65.39       49.56     18.75 o 
   3  12  15      124.90      130.42     19.91 o 
   4  12  15       62.76       33.29     21.60 o 
   5  12  15      236.80      264.32     40.75 o 
   6  12  15        3.46      -12.42     18.73 o 
   7  12  15      102.06      105.10     24.60 o 
  -6  13  15       33.85        0.64     21.74 o 
  -5  13  15       56.34       56.21     21.81 o 
  -4  13  15        9.73       -6.36     20.13 o 
  -3  13  15       39.86       27.57     21.43 o 
  -2  13  15        3.04       -3.29     15.37 o 
  -1  13  15       13.50       24.57     16.49 o 
   0  13  15       12.15       14.72     14.58 o 
   1  13  15       13.27      -12.16     16.14 o 
   2  13  15        2.01       -1.69     15.43 o 
   3  13  15       46.79       30.15     21.67 o 
   4  13  15        9.19       -1.86     20.74 o 
   5  13  15       60.07       70.64     25.49 o 
   6  13  15       34.28       28.29     24.14 o 
  -6  14  15       31.67       20.29     22.58 o 
  -5  14  15       98.14      108.54     33.36 o 
  -4  14  15       51.19       56.29     28.04 o 
  -3  14  15      124.76      111.00     26.96 o 
  -2  14  15       32.31       71.28     28.19 o 
  -1  14  15       82.51       39.35     17.04 o 
   0  14  15       34.27       26.36     15.21 o 
   1  14  15       72.55       74.89     19.54 o 
   2  14  15       30.47        8.69     21.62 o 
   3  14  15      119.96       92.93     25.50 o 
   4  14  15       54.29       56.17     23.96 o 
   5  14  15       97.03       91.37     26.83 o 
   6  14  15       25.10       13.11     25.12 o 
  -5  15  15       22.35       60.91     29.61 o 
  -4  15  15        5.20        0.13     26.08 o 
  -3  15  15        5.35        3.38     22.13 o 
  -2  15  15       23.27       41.18     27.65 o 
  -1  15  15       31.55       40.23     21.70 o 
   0  15  15      123.26      134.33     20.37 o 
   1  15  15       38.47       33.64     20.50 o 
   2  15  15       26.86       38.47     24.48 o 
   3  15  15        5.72       11.89     22.98 o 
   4  15  15        5.10       34.85     23.55 o 
   5  15  15       20.58       13.06     24.72 o 
  -4  16  15       52.01       74.17     33.32 o 
  -3  16  15        1.76       23.70     24.11 o 
  -2  16  15       48.54       60.65     34.35 o 
  -1  16  15        1.86       13.21     27.87 o 
   0  16  15      153.12      144.56     35.01 o 
   1  16  15        2.10       -0.41     22.23 o 
   2  16  15       48.88       44.69     25.39 o 
   3  16  15        1.82       -5.57     22.58 o 
   4  16  15       44.74       54.38     26.65 o 
  -2  17  15       45.61       44.15     30.47 o 
  -1  17  15        0.20       15.29     29.68 o 
   0  17  15      103.35       83.08     32.33 o 
   1  17  15        0.25       23.00     24.24 o 
   2  17  15       49.97       81.11     26.39 o 
   0   0  16      189.19      168.71     46.03 o 
   1   0  16       50.42       32.03      9.88 o 
   2   0  16      807.14      868.17     35.62 o 
   3   0  16      103.54       93.51     12.77 o 
   4   0  16        2.65       -2.74     10.35 o 
   5   0  16        5.22        5.63     10.74 o 
   6   0  16       91.07       96.10     21.65 o 
   7   0  16        0.50       19.00     18.34 o 
   8   0  16      240.37      209.59     29.17 o 
   9   0  16        1.10      -20.09     20.09 o 
  -9   1  16        2.25        1.27     19.19 o 
  -8   1  16       17.57       19.39     18.39 o 
  -7   1  16       26.59       35.00     30.66 o 
  -6   1  16      156.49      192.92     25.42 o 
  -5   1  16       92.93       86.21     13.16 o 
  -4   1  16      187.06      231.52     16.80 o 
  -3   1  16      157.49      147.62     15.28 o 
  -2   1  16      126.14       98.29     11.55 o 
  -1   1  16      509.30      532.52     20.60 o 
   0   1  16       11.57       -7.56     11.11 o 
   1   1  16      507.60      525.77     19.27 o 
   2   1  16      134.19      116.76     12.33 o 
   3   1  16      178.21      192.38     15.07 o 
   4   1  16      173.37      215.82     15.80 o 
   5   1  16       81.64       73.90     13.56 o 
   6   1  16      156.95      187.52     41.24 o 
   7   1  16       22.06       22.51     20.33 o 
   8   1  16       18.82       33.72     21.56 o 
   9   1  16        2.84        9.89     21.64 o 
  -9   2  16       34.82       25.04     25.60 o 
  -8   2  16      232.31      215.10     26.85 o 
  -7   2  16      182.56      166.26     26.50 o 
  -6   2  16       57.60       55.56     15.27 o 
  -5   2  16      133.15      129.23     14.21 o 
  -4   2  16       54.32       63.75     12.07 o 
  -3   2  16      551.90      578.73     22.13 o 
  -2   2  16      188.69      192.26     13.43 o 
  -1   2  16      362.00      379.83     22.25 o 
   0   2  16      338.91      346.32     19.02 o 
   1   2  16      317.89      311.59     19.17 o 
   2   2  16      191.60      206.76     14.17 o 
   3   2  16      562.87      533.56     24.15 o 
   4   2  16       46.36       58.54     12.86 o 
   5   2  16      100.26      114.97     15.67 o 
   6   2  16       46.10       32.27     18.71 o 
   7   2  16      177.53      148.99     27.32 o 
   8   2  16      231.90      217.42     29.38 o 
   9   2  16       28.26       10.76     24.80 o 
  -9   3  16       14.84       -5.35     23.19 o 
  -8   3  16        2.18        5.15     19.26 o 
  -7   3  16       98.24      104.58     19.69 o 
  -6   3  16      286.64      261.79     20.84 o 
  -5   3  16      185.29      208.69     15.51 o 
  -4   3  16      391.55      416.37     19.52 o 
  -3   3  16      181.60      198.29     15.09 o 
  -2   3  16      154.30      156.52     12.91 o 
  -1   3  16      209.93      242.36     14.31 o 
   0   3  16      531.80      553.74     23.24 o 
   1   3  16      215.07      246.85     20.91 o 
   2   3  16      159.35      161.02     14.26 o 
   3   3  16      205.34      236.47     16.08 o 
   4   3  16      379.23      366.36     20.43 o 
   5   3  16      159.13      156.25     24.92 o 
   6   3  16      284.81      214.17     38.95 o 
   7   3  16       92.44       83.79     22.73 o 
   8   3  16        1.89       -7.26     20.01 o 
   9   3  16       16.02        1.08     20.66 o 
  -9   4  16       54.24       21.25     23.43 o 
  -8   4  16       32.31        3.78     21.93 o 
  -7   4  16      256.37      278.20     26.65 o 
  -6   4  16      281.22      294.15     22.02 o 
  -5   4  16       94.51      102.41     13.89 o 
  -4   4  16      162.11      188.70     15.06 o 
  -3   4  16      551.65      588.21     22.97 o 
  -2   4  16       73.51       45.53     10.39 o 
  -1   4  16      403.20      401.28     18.74 o 
   0   4  16        2.88        6.10      9.51 o 
   1   4  16      457.17      450.04     27.58 o 
   2   4  16       59.46       40.74     11.59 o 
   3   4  16      600.32      672.89     35.79 o 
   4   4  16      151.92      171.71     15.83 o 
   5   4  16       90.46      104.94     14.96 o 
   6   4  16      284.07      303.35     35.99 o 
   7   4  16      261.38      253.07     29.97 o 
   8   4  16       40.41       30.44     21.09 o 
   9   4  16       49.79       31.82     22.72 o 
  -9   5  16       16.87       22.73     24.59 o 
  -8   5  16       48.37       45.40     23.13 o 
  -7   5  16       28.82       42.34     22.35 o 
  -6   5  16       24.70       11.77     10.97 o 
  -5   5  16       72.49       82.96     12.75 o 
  -4   5  16       60.94       50.82     12.00 o 
  -3   5  16      206.88      212.28     19.08 o 
  -2   5  16      266.25      256.69     14.78 o 
  -1   5  16       38.85       41.97     10.88 o 
   0   5  16      360.45      361.99     22.35 o 
   1   5  16       24.70       22.37      9.92 o 
   2   5  16      232.32      220.38     17.66 o 
   3   5  16      232.39      284.99     18.81 o 
   4   5  16       69.57       35.94     13.55 o 
   5   5  16       73.47       91.08     14.66 o 
   6   5  16       33.80       46.17     17.81 o 
   7   5  16       27.33       25.19     18.00 o 
   8   5  16       49.73       87.42     24.02 o 
   9   5  16       13.55       42.04     22.88 o 
  -8   6  16       61.93       60.30     24.88 o 
  -7   6  16       63.38       21.37     21.63 o 
  -6   6  16      364.73      345.70     32.68 o 
  -5   6  16        0.58       22.01     11.43 o 
  -4   6  16      211.19      246.53     18.72 o 
  -3   6  16      382.99      389.06     21.05 o 
  -2   6  16      130.17      127.05     15.62 o 
  -1   6  16       11.30       -9.72      9.72 o 
   0   6  16      107.76      130.18     13.30 o 
   1   6  16        7.99       17.76     10.70 o 
   2   6  16      154.16      151.07     16.09 o 
   3   6  16      400.85      404.01     30.89 o 
   4   6  16      235.45      310.36     39.93 o 
   5   6  16        0.11       21.99     12.78 o 
   6   6  16      383.26      429.68     29.92 o 
   7   6  16       63.36       46.13     18.89 o 
   8   6  16       55.05       58.25     21.37 o 
  -8   7  16       33.64       68.06     24.29 o 
  -7   7  16        3.97       14.87     21.67 o 
  -6   7  16       92.78       89.42     15.40 o 
  -5   7  16        1.70       -1.64     11.22 o 
  -4   7  16      180.02      173.26     15.33 o 
  -3   7  16      157.55      154.99     14.82 o 
  -2   7  16      311.33      313.09     19.10 o 
  -1   7  16       51.18       31.44     11.29 o 
   0   7  16       15.01       14.11     10.37 o 
   1   7  16       48.65       63.42     13.10 o 
   2   7  16      280.79      265.62     19.23 o 
   3   7  16      151.71      141.21     17.44 o 
   4   7  16      198.03      182.03     18.47 o 
   5   7  16        1.77       -6.69     12.27 o 
   6   7  16       93.05       96.94     21.03 o 
   7   7  16        4.30       -9.31     16.93 o 
   8   7  16       32.55       21.73     19.94 o 
  -8   8  16       52.08       57.74     26.83 o 
  -7   8  16       38.81       54.13     24.13 o 
  -6   8  16       87.65      109.77     16.76 o 
  -5   8  16      198.27      204.63     18.82 o 
  -4   8  16      183.71      212.42     22.36 o 
  -3   8  16      170.05      218.60     16.27 o 
  -2   8  16       56.30       41.73     12.39 o 
  -1   8  16       50.40       35.28     11.83 o 
   0   8  16       11.63        1.55     11.27 o 
   1   8  16       60.01       39.63     13.10 o 
   2   8  16       51.82       60.99     14.85 o 
   3   8  16      157.21      152.05     17.76 o 
   4   8  16      160.34      171.68     17.93 o 
   5   8  16      200.68      199.58     18.13 o 
   6   8  16       85.48       68.68     20.54 o 
   7   8  16       43.17       36.77     20.05 o 
   8   8  16       52.23       39.41     21.20 o 
  -8   9  16       10.90        6.09     23.65 o 
  -7   9  16       66.11      107.76     30.10 o 
  -6   9  16        2.94        0.94     13.69 o 
  -5   9  16       38.55       59.98     16.80 o 
  -4   9  16       12.16       -3.22     13.53 o 
  -3   9  16       91.84       98.37     16.15 o 
  -2   9  16       24.31       30.74     12.49 o 
  -1   9  16       13.32        7.97     17.11 o 
   0   9  16        1.24      -10.62     11.41 o 
   1   9  16        6.95        2.51     12.08 o 
   2   9  16       29.95       16.81     16.00 o 
   3   9  16       89.98      109.38     18.44 o 
   4   9  16        8.45       36.34     13.90 o 
   5   9  16       39.42       38.49     14.78 o 
   6   9  16        2.47       10.25     18.25 o 
   7   9  16       64.29       90.10     22.31 o 
   8   9  16       10.96       20.94     20.67 o 
  -7  10  16       28.73       50.07     24.44 o 
  -6  10  16       45.53       43.44     22.62 o 
  -5  10  16      179.23      167.27     25.07 o 
  -4  10  16       54.78       43.65     15.45 o 
  -3  10  16      483.66      526.93     23.62 o 
  -2  10  16      110.21      118.67     15.88 o 
  -1  10  16       83.60      104.05     24.11 o 
   0  10  16       24.08       13.37     12.81 o 
   1  10  16       73.49       84.25     15.77 o 
   2  10  16      115.14       78.03     18.66 o 
   3  10  16      444.16      459.13     46.31 o 
   4  10  16       57.06       48.20     16.22 o 
   5  10  16      176.48      166.77     23.63 o 
   6  10  16       44.96       13.39     19.54 o 
   7  10  16       33.76       41.00     26.44 o 
  -7  11  16       89.58       68.61     25.46 o 
  -6  11  16       67.70       41.96     21.98 o 
  -5  11  16      131.41      118.40     24.53 o 
  -4  11  16       49.11       53.52     18.32 o 
  -3  11  16       88.22       92.55     17.12 o 
  -2  11  16        6.47       -6.94     13.35 o 
  -1  11  16       63.64       54.69     14.36 o 
   0  11  16       39.64       46.87     18.02 o 
   1  11  16       52.24       58.52     17.70 o 
   2  11  16        8.18      -10.95     15.36 o 
   3  11  16       89.11       66.55     17.98 o 
   4  11  16       51.70       35.25     22.46 o 
   5  11  16      134.70      138.71     42.24 o 
   6  11  16       65.85       64.76     21.69 o 
   7  11  16       89.52       94.90     26.40 o 
  -6  12  16       82.07       86.63     24.65 o 
  -5  12  16       14.77       -0.62     20.29 o 
  -4  12  16       64.29       74.50     21.14 o 
  -3  12  16       83.09       92.70     24.72 o 
  -2  12  16       94.66      112.85     21.98 o 
  -1  12  16       84.82       73.24     15.56 o 
   0  12  16      102.79      110.20     17.61 o 
   1  12  16       77.31       80.18     25.27 o 
   2  12  16       95.38       99.17     20.18 o 
   3  12  16       77.91       90.80     24.31 o 
   4  12  16       60.90       53.35     24.03 o 
   5  12  16       13.80      -13.96     22.36 o 
   6  12  16       89.38       81.14     22.93 o 
  -5  13  16       34.94       -5.67     22.52 o 
  -4  13  16       82.12       57.29     23.84 o 
  -3  13  16       31.72       40.64     23.40 o 
  -2  13  16       39.21       40.43     36.08 o 
  -1  13  16       34.73       -6.13     16.58 o 
   0  13  16       39.93       25.51     15.52 o 
   1  13  16       32.53       72.36     18.57 o 
   2  13  16       43.17       48.03     23.36 o 
   3  13  16       29.99       17.99     21.09 o 
   4  13  16       91.49       81.98     25.83 o 
   5  13  16       34.65       22.01     24.27 o 
  -5  14  16       13.27       -7.04     37.63 o 
  -4  14  16       38.54       50.36     29.03 o 
  -3  14  16       12.65       27.01     22.56 o 
  -2  14  16       67.41       73.36     30.93 o 
  -1  14  16       25.46        8.39     21.15 o 
   0  14  16       46.37       39.15     23.00 o 
   1  14  16       29.01       26.77     23.13 o 
   2  14  16       66.78       46.39     24.65 o 
   3  14  16        9.73       17.77     22.38 o 
   4  14  16       33.23       21.32     23.39 o 
   5  14  16        9.27       -9.58     24.48 o 
  -4  15  16       34.21       51.65     24.46 o 
  -3  15  16       32.51       21.34     24.83 o 
  -2  15  16        4.86      -29.49     32.08 o 
  -1  15  16      118.35      107.04     37.96 o 
   0  15  16       59.92       -0.99     28.52 o 
   1  15  16      127.39      115.36     28.48 o 
   2  15  16        7.07       -1.29     23.28 o 
   3  15  16       40.79       34.31     24.65 o 
   4  15  16       35.70       15.59     24.10 o 
  -2  16  16       12.25       20.32     29.90 o 
  -1  16  16      128.60      128.62     57.25 o 
   0  16  16        3.41      -16.16     28.19 o 
   1  16  16      134.85      186.84     37.34 o 
   2  16  16       12.72      -20.46     24.75 o 
   1   0  17      128.79      127.33     12.66 o 
   2   0  17        6.15        6.07     11.13 o 
   3   0  17      206.09      208.25     16.91 o 
   4   0  17        2.68       -6.05     12.15 o 
   5   0  17       44.92       44.38     13.64 o 
   6   0  17        0.16       17.16     18.67 o 
   7   0  17      248.35      240.69     29.79 o 
   8   0  17       15.38        6.45     20.39 o 
   9   0  17      104.05      144.03     26.07 o 
  -9   1  17       38.58        4.28     20.99 o 
  -8   1  17        7.89      -14.12     17.84 o 
  -7   1  17       39.98       12.15     18.62 o 
  -6   1  17       27.16       33.47     17.25 o 
  -5   1  17        2.10        1.14     11.69 o 
  -4   1  17       24.52       20.70     11.93 o 
  -3   1  17      130.30      131.54     15.28 o 
  -2   1  17       54.58       81.43     14.33 o 
  -1   1  17      436.23      494.37     19.17 o 
   0   1  17      136.82      157.99     13.26 o 
   1   1  17      420.24      444.30     18.80 o 
   2   1  17       62.31       84.36     13.65 o 
   3   1  17      135.26      123.45     13.98 o 
   4   1  17       31.93       29.15     12.52 o 
   5   1  17        4.67        5.06     12.51 o 
   6   1  17       24.81       -5.47     18.59 o 
   7   1  17       39.79       14.99     20.48 o 
   8   1  17       10.53       25.94     21.37 o 
   9   1  17       40.62       54.43     24.45 o 
  -8   2  17       58.25       57.44     21.35 o 
  -7   2  17       45.42       14.58     17.92 o 
  -6   2  17      247.24      276.78     23.10 o 
  -5   2  17        8.51       13.73     11.34 o 
  -4   2  17      248.58      245.91     17.21 o 
  -3   2  17       51.09       51.46     11.81 o 
  -2   2  17       70.53       46.22     11.72 o 
  -1   2  17      467.10      526.81     19.77 o 
   0   2  17      114.72      122.78     12.69 o 
   1   2  17      473.27      502.21     20.39 o 
   2   2  17       44.04       29.27     11.32 o 
   3   2  17       48.81       54.90     12.37 o 
   4   2  17      228.14      229.59     18.15 o 
   5   2  17        8.15        6.42     12.67 o 
   6   2  17      233.50      234.31     28.98 o 
   7   2  17       41.50       27.27     21.23 o 
   8   2  17       66.95       48.82     23.96 o 
  -8   3  17       38.03       31.49     20.32 o 
  -7   3  17       22.79        9.41     17.78 o 
  -6   3  17      164.27      147.66     20.49 o 
  -5   3  17       52.49       48.00     12.67 o 
  -4   3  17      120.52      147.31     16.05 o 
  -3   3  17       24.53       35.15     11.80 o 
  -2   3  17      129.64      148.12     16.63 o 
  -1   3  17       91.67       78.62     12.44 o 
   0   3  17      118.85      126.21     12.44 o 
   1   3  17       99.81       78.48     11.86 o 
   2   3  17      116.42      116.80     13.78 o 
   3   3  17       26.23       45.15     12.95 o 
   4   3  17      136.05      119.18     15.23 o 
   5   3  17       53.82       37.28     13.50 o 
   6   3  17      168.88      183.57     26.57 o 
   7   3  17       22.14       18.53     21.34 o 
   8   3  17       37.17       19.73     22.60 o 
  -8   4  17       33.57       37.12     24.35 o 
  -7   4  17      103.52       85.14     20.06 o 
  -6   4  17      108.84      128.07     14.27 o 
  -5   4  17      192.41      203.75     16.44 o 
  -4   4  17      162.60      163.41     21.03 o 
  -3   4  17        0.87      -10.74     10.74 o 
  -2   4  17       82.17       64.68     13.63 o 
  -1   4  17        0.65       12.85     10.55 o 
   0   4  17      256.67      231.83     16.24 o 
   1   4  17        0.04        1.61      9.98 o 
   2   4  17       84.74       73.67     15.15 o 
   3   4  17        3.00        6.88     11.99 o 
   4   4  17      149.91      140.85     24.58 o 
   5   4  17      194.50      175.23     17.49 o 
   6   4  17      109.25       97.49     28.90 o 
   7   4  17      112.40       83.57     23.54 o 
   8   4  17       35.99      -19.39     19.39 o 
  -8   5  17       38.03       68.41     25.82 o 
  -7   5  17       18.44       13.76     19.89 o 
  -6   5  17       91.53      131.36     14.11 o 
  -5   5  17       92.31       70.85     14.16 o 
  -4   5  17      194.08      200.88     15.91 o 
  -3   5  17      156.07      187.36     21.15 o 
  -2   5  17       88.87       87.84     14.25 o 
  -1   5  17        7.85        9.23     10.42 o 
   0   5  17        0.45       -6.09     10.45 o 
   1   5  17        3.22       -5.45      9.75 o 
   2   5  17       93.66       81.27     14.43 o 
   3   5  17      145.31      173.08     16.64 o 
   4   5  17      209.70      162.18     16.86 o 
   5   5  17       94.60      101.08     15.50 o 
   6   5  17       85.73       86.44     20.69 o 
   7   5  17       25.50       23.99     21.03 o 
   8   5  17       33.62       22.05     21.77 o 
  -8   6  17        8.45       11.89     23.82 o 
  -7   6  17      119.38       87.39     22.70 o 
  -6   6  17       54.72       54.18     12.78 o 
  -5   6  17      442.20      510.75     22.65 o 
  -4   6  17       48.40       32.75     12.79 o 
  -3   6  17      405.71      438.04     21.20 o 
  -2   6  17        2.33      -11.53     11.53 o 
  -1   6  17       81.95       88.73     13.31 o 
   0   6  17        8.09       -8.79     10.41 o 
   1   6  17       96.86       93.53     14.40 o 
   2   6  17        3.77       26.42     13.34 o 
   3   6  17      420.36      441.43     33.70 o 
   4   6  17       57.03       49.42     14.42 o 
   5   6  17      455.41      495.04     25.55 o 
   6   6  17       55.25       63.12     19.80 o 
   7   6  17      128.33      100.31     21.96 o 
   8   6  17        9.47        2.31     21.37 o 
  -8   7  17        9.75       19.12     24.46 o 
  -7   7  17       35.12       40.41     25.09 o 
  -6   7  17       69.71       59.36     17.77 o 
  -5   7  17      157.98      170.78     15.89 o 
  -4   7  17        8.30        7.11     13.18 o 
  -3   7  17      192.23      190.95     16.60 o 
  -2   7  17      103.57       91.87     15.34 o 
  -1   7  17       79.27       59.71     13.95 o 
   0   7  17        2.54        5.07     11.46 o 
   1   7  17       55.29       47.70     13.52 o 
   2   7  17      100.61      106.86     17.23 o 
   3   7  17      209.87      235.78     27.82 o 
   4   7  17        9.74       -1.97     13.34 o 
   5   7  17      162.38      163.58     20.73 o 
   6   7  17       72.83       67.17     20.35 o 
   7   7  17       36.82       39.21     20.13 o 
   8   7  17       10.29       -5.91     19.07 o 
  -7   8  17       25.56       48.82     24.41 o 
  -6   8  17       28.69       31.69     19.50 o 
  -5   8  17      303.06      292.73     26.60 o 
  -4   8  17      100.68      116.97     15.13 o 
  -3   8  17      130.76      125.14     14.82 o 
  -2   8  17       37.32       51.68     15.39 o 
  -1   8  17        3.27      -10.63     10.63 o 
   0   8  17       48.18       43.30     14.17 o 
   1   8  17        8.60       13.42     12.75 o 
   2   8  17       28.76       26.31     17.73 o 
   3   8  17      119.79       68.53     17.84 o 
   4   8  17       94.07      100.85     17.05 o 
   5   8  17      302.25      296.08     31.33 o 
   6   8  17       22.89       18.73     19.29 o 
   7   8  17       27.08        7.04     19.57 o 
  -7   9  17        4.38      -13.13     22.55 o 
  -6   9  17       73.56       73.72     21.44 o 
  -5   9  17       17.70       -2.12     20.34 o 
  -4   9  17       86.67       79.85     19.74 o 
  -3   9  17       78.85       81.33     15.03 o 
  -2   9  17       78.43       72.17     15.25 o 
  -1   9  17       29.29       -6.55     12.36 o 
   0   9  17      168.14      164.39     17.16 o 
   1   9  17       24.17       13.68     13.05 o 
   2   9  17       86.77       99.47     23.32 o 
   3   9  17       79.31       92.11     19.52 o 
   4   9  17       78.92       63.21     23.27 o 
   5   9  17       17.74       -3.66     17.70 o 
   6   9  17       79.74       40.04     21.01 o 
   7   9  17        2.57      -18.91     18.91 o 
  -6  10  17       69.06       49.89     22.79 o 
  -5  10  17       37.83       41.76     19.39 o 
  -4  10  17       97.13       78.56     32.28 o 
  -3  10  17       81.66       82.09     17.14 o 
  -2  10  17      191.50      248.35     23.17 o 
  -1  10  17        9.25      -12.32     12.32 o 
   0  10  17      160.02      149.07     17.11 o 
   1  10  17        8.44        5.11     14.43 o 
   2  10  17      175.20      174.09     25.12 o 
   3  10  17       84.40       71.84     24.11 o 
   4  10  17       92.98       91.69     31.87 o 
   5  10  17       37.50       18.14     18.81 o 
   6  10  17       74.72       74.04     21.44 o 
  -6  11  17       41.19       57.96     23.89 o 
  -5  11  17       23.29       11.85     18.67 o 
  -4  11  17       40.32       63.12     20.49 o 
  -3  11  17        1.10        0.50     37.00 o 
  -2  11  17       33.24       29.73     15.67 o 
  -1  11  17       74.45       64.85     15.33 o 
   0  11  17       77.78       74.57     18.01 o 
   1  11  17       83.57       32.41     20.32 o 
   2  11  17       35.90       75.97     24.58 o 
   3  11  17        2.44        6.26     23.34 o 
   4  11  17       38.43       43.94     22.91 o 
   5  11  17       21.94       -6.07     22.64 o 
   6  11  17       41.98       50.33     22.49 o 
  -5  12  17       45.10       16.99     21.25 o 
  -4  12  17       11.82      -19.54     19.54 o 
  -3  12  17      117.49      128.86     31.82 o 
  -2  12  17       45.76       44.46     27.95 o 
  -1  12  17       71.21       96.41     16.49 o 
   0  12  17       81.28       71.70     18.41 o 
   1  12  17       67.71       50.38     22.64 o 
   2  12  17       43.80       65.36     25.32 o 
   3  12  17      107.63      114.32     27.17 o 
   4  12  17       10.01        2.08     23.64 o 
   5  12  17       46.89       49.52     25.19 o 
  -4  13  17       19.21       -4.53     22.34 o 
  -3  13  17       20.65       32.45     28.37 o 
  -2  13  17        4.47       15.57     27.40 o 
  -1  13  17      117.79       88.16     40.29 o 
   0  13  17        1.10      -11.25     16.64 o 
   1  13  17      128.63      111.56     27.85 o 
   2  13  17        3.49       17.04     21.82 o 
   3  13  17       24.32        7.62     22.89 o 
   4  13  17       17.32        4.83     23.38 o 
  -3  14  17       65.75       63.92     32.11 o 
  -2  14  17       11.00      -15.74     29.21 o 
  -1  14  17       25.26       42.82     28.95 o 
   0  14  17       11.64        8.26     28.98 o 
   1  14  17       23.49       40.62     25.53 o 
   2  14  17        8.76       26.87     24.56 o 
   3  14  17       58.03       67.55     25.82 o 
  -2  15  17       13.44      -26.58     26.58 o 
  -1  15  17       58.23       76.53     33.22 o 
   0  15  17       58.17       20.86     30.10 o 
   1  15  17       67.04       52.20     27.68 o 
   2  15  17       18.95       18.28     25.36 o 
   0   0  18       65.21       64.39     16.39 o 
   1   0  18        3.67       -0.06     10.07 o 
   2   0  18      246.77      231.65     17.07 o 
   3   0  18       11.01       17.38     13.15 o 
   4   0  18      239.40      306.89     28.61 o 
   5   0  18        0.33        0.45     12.53 o 
   6   0  18      165.76      177.85     27.46 o 
   7   0  18        0.79       -5.52     20.02 o 
   8   0  18       48.88       46.34     25.39 o 
  -8   1  18       45.16       26.27     20.74 o 
  -7   1  18       65.08       87.37     26.70 o 
  -6   1  18       17.66        6.89     16.47 o 
  -5   1  18       10.61       13.49     12.12 o 
  -4   1  18       12.32       23.28     15.12 o 
  -3   1  18       67.79       60.56     14.33 o 
  -2   1  18      187.77      212.93     18.01 o 
  -1   1  18       39.21       39.27     11.06 o 
   0   1  18      182.95      216.51     14.84 o 
   1   1  18       30.22       25.76     10.93 o 
   2   1  18      171.12      176.56     16.08 o 
   3   1  18       69.97       85.59     13.77 o 
   4   1  18        6.36        3.11     12.98 o 
   5   1  18       10.27        6.42     12.43 o 
   6   1  18       19.25        5.64     29.57 o 
   7   1  18       69.94       62.94     23.83 o 
   8   1  18       48.25       59.50     24.84 o 
  -8   2  18       27.14        9.93     20.43 o 
  -7   2  18      120.86      133.51     27.95 o 
  -6   2  18       20.62       38.30     11.96 o 
  -5   2  18      111.27       85.12     15.15 o 
  -4   2  18       38.16       72.66     13.68 o 
  -3   2  18       55.45       46.37     12.78 o 
  -2   2  18      112.93       87.95     14.20 o 
  -1   2  18       42.72       43.71     11.98 o 
   0   2  18       25.03       22.99     10.68 o 
   1   2  18       48.43       33.98     11.22 o 
   2   2  18       96.89       89.26     13.75 o 
   3   2  18       57.18       67.97     14.80 o 
   4   2  18       42.30       58.69     15.22 o 
   5   2  18      108.14      121.85     16.69 o 
   6   2  18       20.61       29.07     21.79 o 
   7   2  18      116.42      106.73     26.37 o 
   8   2  18       31.07       11.92     23.43 o 
  -8   3  18        3.64      -10.54     19.74 o 
  -7   3  18      104.57       95.01     22.23 o 
  -6   3  18       53.25       48.00     12.28 o 
  -5   3  18      179.72      169.96     16.57 o 
  -4   3  18        3.34       -5.13     11.79 o 
  -3   3  18      293.07      312.91     18.94 o 
  -2   3  18       40.85       26.57     15.54 o 
  -1   3  18       71.34       67.36     12.75 o 
   0   3  18        1.65       -4.12     10.52 o 
   1   3  18       52.24       33.12     11.69 o 
   2   3  18       40.31       59.61     12.78 o 
   3   3  18      284.76      320.21     20.74 o 
   4   3  18        3.21        0.82     12.13 o 
   5   3  18      186.20      205.36     24.55 o 
   6   3  18       55.12       33.67     21.96 o 
   7   3  18      108.28      114.95     27.25 o 
   8   3  18        3.18        3.12     22.95 o 
  -8   4  18       11.01        3.28     23.43 o 
  -7   4  18      115.95       92.47     21.04 o 
  -6   4  18       45.60       43.47     12.81 o 
  -5   4  18       73.95       72.38     18.55 o 
  -4   4  18       29.08       14.50     12.51 o 
  -3   4  18      201.19      188.03     16.45 o 
  -2   4  18      113.56      103.61     15.18 o 
  -1   4  18      316.39      367.17     19.30 o 
   0   4  18      160.05      151.00     15.38 o 
   1   4  18      309.80      357.66     18.47 o 
   2   4  18      128.49      137.97     15.86 o 
   3   4  18      200.22      202.93     18.21 o 
   4   4  18       27.93       47.86     13.95 o 
   5   4  18       60.81       49.38     14.65 o 
   6   4  18       48.58       55.13     26.79 o 
   7   4  18      115.43      112.72     27.60 o 
   8   4  18        8.24      -20.92     20.92 o 
  -7   5  18       73.75       82.44     23.56 o 
  -6   5  18       26.87       27.86     12.53 o 
  -5   5  18      111.92      114.81     18.50 o 
  -4   5  18       72.52       66.03     14.18 o 
  -3   5  18      252.12      259.35     17.80 o 
  -2   5  18       35.01       21.60     14.06 o 
  -1   5  18       11.83      -11.14     11.14 o 
   0   5  18        5.13       -3.21     11.04 o 
   1   5  18        6.73      -16.66     16.66 o 
   2   5  18       30.21       41.40     13.63 o 
   3   5  18      258.09      225.38     23.63 o 
   4   5  18       69.87       50.59     20.19 o 
   5   5  18      114.74      119.13     16.91 o 
   6   5  18       26.57       54.30     20.25 o 
   7   5  18       76.25       86.29     25.65 o 
  -7   6  18       11.53       -5.36     20.37 o 
  -6   6  18       75.58       75.75     22.61 o 
  -5   6  18       71.06       63.39     16.98 o 
  -4   6  18       46.07       26.61     13.01 o 
  -3   6  18      100.01       99.54     15.48 o 
  -2   6  18      112.37      103.23     15.97 o 
  -1   6  18       35.91       31.16     14.23 o 
   0   6  18      105.46      110.09     14.21 o 
   1   6  18       40.55       30.95     13.88 o 
   2   6  18      132.10      180.76     20.09 o 
   3   6  18      108.52       75.32     15.49 o 
   4   6  18       40.99       29.19     16.17 o 
   5   6  18       68.52       73.21     22.87 o 
   6   6  18       77.25      100.68     21.97 o 
   7   6  18        9.74       17.20     21.40 o 
  -7   7  18        0.83      -19.56     19.56 o 
  -6   7  18       95.99       85.04     23.79 o 
  -5   7  18       47.45       57.04     16.75 o 
  -4   7  18       60.50       56.99     16.07 o 
  -3   7  18       57.51       37.72     14.76 o 
  -2   7  18       42.43       37.28     14.09 o 
  -1   7  18       29.53       48.00     13.25 o 
   0   7  18       26.70       10.44     12.96 o 
   1   7  18       28.31       21.96     13.66 o 
   2   7  18       49.96       63.12     16.28 o 
   3   7  18       59.54       61.80     16.45 o 
   4   7  18       73.10       99.12     27.25 o 
   5   7  18       49.13       49.12     20.45 o 
   6   7  18       93.64       88.53     22.12 o 
   7   7  18        0.64       -1.65     19.21 o 
  -6   8  18       22.37       19.20     21.46 o 
  -5   8  18       49.90       51.85     20.32 o 
  -4   8  18       92.97       96.07     17.42 o 
  -3   8  18      217.42      222.82     22.59 o 
  -2   8  18        8.16        7.17     13.75 o 
  -1   8  18       83.31       67.44     15.30 o 
   0   8  18       30.10       27.16     17.67 o 
   1   8  18       68.64       75.17     15.17 o 
   2   8  18        5.82       -8.71     14.11 o 
   3   8  18      197.31      191.08     29.13 o 
   4   8  18       98.20      109.10     22.42 o 
   5   8  18       49.22       63.14     21.17 o 
   6   8  18       21.15       14.29     22.86 o 
  -6   9  18        0.29       -8.02     19.11 o 
  -5   9  18       65.95       67.29     21.38 o 
  -4   9  18        6.20      -17.21     17.21 o 
  -3   9  18       74.59       72.66     18.69 o 
  -2   9  18      134.75      146.27     19.06 o 
  -1   9  18      156.77      185.27     18.51 o 
   0   9  18        9.38       36.05     14.13 o 
   1   9  18      171.13      193.51     20.95 o 
   2   9  18      137.38      107.55     20.66 o 
   3   9  18       81.07      117.46     32.16 o 
   4   9  18        9.49        5.70     22.59 o 
   5   9  18       75.22       80.69     21.82 o 
   6   9  18        0.07        1.17     20.61 o 
  -5  10  18       52.05       43.91     20.86 o 
  -4  10  18       11.52       24.01     20.85 o 
  -3  10  18      146.46      132.03     23.41 o 
  -2  10  18       29.56       17.50     18.88 o 
  -1  10  18       71.55       85.25     15.78 o 
   0  10  18        1.73       -1.63     13.37 o 
   1  10  18       64.78       63.91     18.95 o 
   2  10  18       32.36       -9.26     22.56 o 
   3  10  18      131.92      157.61     28.04 o 
   4  10  18       12.25       11.31     22.82 o 
   5  10  18       53.27       34.94     24.46 o 
  -5  11  18       21.95       12.82     21.45 o 
  -4  11  18       20.96       38.07     20.87 o 
  -3  11  18       74.57      103.49     32.72 o 
  -2  11  18       10.92        9.41     19.76 o 
  -1  11  18       59.89       37.96     19.48 o 
   0  11  18        6.61       42.29     14.72 o 
   1  11  18       58.20       37.93     23.54 o 
   2  11  18       12.97       19.84     24.29 o 
   3  11  18       69.76      102.63     27.03 o 
   4  11  18       19.87       16.61     23.43 o 
   5  11  18       19.38       -1.86     22.93 o 
  -4  12  18       54.02       31.04     24.65 o 
  -3  12  18       35.66       44.11     30.20 o 
  -2  12  18       42.09       71.47     42.87 o 
  -1  12  18       18.53       22.29     16.74 o 
   0  12  18       29.28       40.60     19.40 o 
   1  12  18       16.19      -11.09     21.44 o 
   2  12  18       45.12       69.46     25.65 o 
   3  12  18       30.97       41.93     25.08 o 
   4  12  18       48.80       70.62     26.14 o 
  -3  13  18        1.57      -26.11     26.11 o 
  -2  13  18       15.70      -27.10     27.10 o 
  -1  13  18        1.56       -7.15     27.37 o 
   0  13  18       88.70      134.82     29.05 o 
   1  13  18        1.67       15.26     22.36 o 
   2  13  18       24.42       74.47     26.91 o 
   3  13  18        1.07        2.11     23.97 o 
  -1  14  18       17.14      -35.20     36.94 o 
   0  14  18       11.10        2.48     30.48 o 
   1  14  18       15.63       30.02     25.43 o 
   1   0  19       51.40       57.83     12.36 o 
   2   0  19      185.09      246.92     23.44 o 
   3   0  19        7.44       28.13     13.23 o 
   4   0  19       17.71       20.09     13.82 o 
   5   0  19       40.03        8.03     17.62 o 
   6   0  19       15.35        0.01     20.22 o 
   7   0  19       44.08       38.14     22.81 o 
  -7   1  19       55.55       28.95     19.69 o 
  -6   1  19       24.96       16.70     17.11 o 
  -5   1  19       92.50      126.30     20.77 o 
  -4   1  19       16.92       21.81     13.07 o 
  -3   1  19       43.18       41.34     14.06 o 
  -2   1  19       34.71       18.48     14.68 o 
  -1   1  19       33.40       34.11     11.62 o 
   0   1  19        2.41      -10.59     10.59 o 
   1   1  19       29.11       42.93     12.01 o 
   2   1  19       40.66       37.92     12.85 o 
   3   1  19       44.63       54.17     14.72 o 
   4   1  19       16.65       38.14     14.88 o 
   5   1  19       90.75      118.56     22.46 o 
   6   1  19       24.18       28.02     22.50 o 
   7   1  19       60.16       59.24     23.75 o 
  -7   2  19       36.72       21.30     20.68 o 
  -6   2  19      105.29      120.38     26.32 o 
  -5   2  19       13.42      -13.75     14.91 o 
  -4   2  19      205.27      240.48     31.36 o 
  -3   2  19       41.46       45.73     13.95 o 
  -2   2  19      229.65      245.00     19.91 o 
  -1   2  19       55.10       59.43     20.65 o 
   0   2  19       28.22       24.46     11.50 o 
   1   2  19       55.28       79.88     12.98 o 
   2   2  19      261.57      280.57     21.59 o 
   3   2  19       31.38       19.19     13.50 o 
   4   2  19      204.81      276.68     26.84 o 
   5   2  19       10.58        3.73     17.27 o 
   6   2  19       98.42       90.34     24.31 o 
   7   2  19       40.81       89.95     25.67 o 
  -7   3  19        0.07       -7.97     19.75 o 
  -6   3  19       68.33       48.03     17.76 o 
  -5   3  19       17.15       28.28     16.45 o 
  -4   3  19      134.29      175.77     25.53 o 
  -3   3  19       29.80       26.92     14.69 o 
  -2   3  19       30.77       37.38     13.80 o 
  -1   3  19       13.56        1.78     11.83 o 
   0   3  19      126.49      145.79     15.72 o 
   1   3  19       13.19        5.09     13.27 o 
   2   3  19       29.83       43.95     14.31 o 
   3   3  19       29.93       39.51     13.81 o 
   4   3  19      146.75      180.90     21.31 o 
   5   3  19       18.02       30.91     21.23 o 
   6   3  19       72.25       43.82     23.14 o 
   7   3  19        0.10       -5.05     22.60 o 
  -7   4  19       11.07       -2.60     20.20 o 
  -6   4  19      111.90      121.36     19.64 o 
  -5   4  19       50.88       43.06     17.03 o 
  -4   4  19      106.39      104.11     21.51 o 
  -3   4  19        8.48        0.54     15.65 o 
  -2   4  19      134.38      184.16     17.64 o 
  -1   4  19        2.49      -14.10     14.10 o 
   0   4  19      193.64      185.13     17.01 o 
   1   4  19        0.96       -4.06     11.89 o 
   2   4  19      146.69      137.75     16.96 o 
   3   4  19       10.25        2.29     13.61 o 
   4   4  19      109.18      110.66     23.18 o 
   5   4  19       50.77       62.70     22.96 o 
   6   4  19      102.95      109.20     26.44 o 
   7   4  19       14.65       10.64     22.95 o 
  -6   5  19       55.95       72.69     18.41 o 
  -5   5  19       18.76       23.90     16.59 o 
  -4   5  19       17.01       -1.88     14.89 o 
  -3   5  19      120.75      112.39     18.57 o 
  -2   5  19       38.05       36.69     15.03 o 
  -1   5  19       68.39       64.44     15.81 o 
   0   5  19       45.04       62.93     13.89 o 
   1   5  19       60.83       74.83     14.75 o 
   2   5  19       38.14       65.40     16.74 o 
   3   5  19      115.37      120.56     19.50 o 
   4   5  19       19.98       22.85     16.96 o 
   5   5  19       15.63       22.14     19.59 o 
   6   5  19       52.51       13.21     22.89 o 
  -6   6  19       23.10       15.29     20.84 o 
  -5   6  19      140.36      157.29     20.87 o 
  -4   6  19       33.35       43.25     16.07 o 
  -3   6  19      102.23      109.66     21.22 o 
  -2   6  19       64.31       77.07     16.02 o 
  -1   6  19       44.93       35.42     13.83 o 
   0   6  19        7.18        8.88     13.26 o 
   1   6  19       36.63       36.98     14.46 o 
   2   6  19       69.10       48.53     16.54 o 
   3   6  19       78.58      106.95     19.70 o 
   4   6  19       35.85       43.88     19.82 o 
   5   6  19      135.37      144.68     32.09 o 
   6   6  19       21.50       28.34     20.80 o 
  -6   7  19       22.36       25.42     21.38 o 
  -5   7  19       55.01       54.41     21.86 o 
  -4   7  19       11.23       20.41     16.92 o 
  -3   7  19      151.23      158.76     21.29 o 
  -2   7  19        0.91        3.64     13.77 o 
  -1   7  19      128.88      117.11     15.93 o 
   0   7  19        4.53      -12.89     12.89 o 
   1   7  19      130.65      118.26     16.56 o 
   2   7  19        1.26        1.15     18.03 o 
   3   7  19      163.61      198.68     25.82 o 
   4   7  19       10.82       43.80     20.66 o 
   5   7  19       47.20       21.22     20.43 o 
   6   7  19       24.06       66.21     21.71 o 
  -5   8  19      137.15       95.75     23.58 o 
  -4   8  19       46.04       39.17     17.69 o 
  -3   8  19       14.52       21.29     19.57 o 
  -2   8  19      223.36      202.50     22.54 o 
  -1   8  19        3.06       -0.90     12.93 o 
   0   8  19        4.85        1.19     14.15 o 
   1   8  19        1.61        2.99     16.59 o 
   2   8  19      207.07      200.67     25.97 o 
   3   8  19       11.13      -20.57     20.57 o 
   4   8  19       37.98       53.35     24.64 o 
   5   8  19      138.74      137.27     28.28 o 
  -5   9  19       16.81        5.21     19.49 o 
  -4   9  19       36.11        5.48     23.85 o 
  -3   9  19       40.77       13.69     17.11 o 
  -2   9  19       23.45       39.49     20.15 o 
  -1   9  19       62.63       50.95     17.16 o 
   0   9  19       92.14       58.64     15.17 o 
   1   9  19       62.17       50.12     20.67 o 
   2   9  19       34.83       81.74     24.98 o 
   3   9  19       46.84       49.81     25.32 o 
   4   9  19       39.26       62.30     26.19 o 
   5   9  19       16.12       11.75     25.09 o 
  -4  10  19       97.12       66.58     26.66 o 
  -3  10  19       14.22       33.73     28.46 o 
  -2  10  19      119.85      122.35     32.80 o 
  -1  10  19        1.74        2.30     16.46 o 
   0  10  19       35.69       22.10     15.66 o 
   1  10  19        1.20       15.99     19.29 o 
   2  10  19      109.14       90.53     33.57 o 
   3  10  19       13.44       28.16     25.28 o 
   4  10  19       90.70       86.52     27.93 o 
  -4  11  19       36.17       21.28     29.25 o 
  -3  11  19       29.01       21.71     37.25 o 
  -2  11  19       32.44       42.05     23.03 o 
  -1  11  19        2.49      -19.30     19.30 o 
   0  11  19       56.00       78.18     21.28 o 
   1  11  19        3.99       33.64     23.93 o 
   2  11  19       36.30       28.49     29.91 o 
   3  11  19       27.34       -2.19     36.47 o 
   4  11  19       31.50       22.79     25.59 o 
  -2  12  19       45.09       16.27     29.56 o 
  -1  12  19       16.34       21.67     25.30 o 
   0  12  19        0.65       22.03     22.64 o 
   1  12  19       20.58       12.46     24.80 o 
   2  12  19       41.72       57.09     25.56 o 
   0   0  20      287.92      313.69     25.55 o 
   1   0  20      128.44       96.66     14.28 o 
   2   0  20      123.05      165.90     18.28 o 
   3   0  20       56.65       37.08     16.75 o 
   4   0  20       50.91       69.32     21.09 o 
   5   0  20        1.62       19.90     19.17 o 
   6   0  20        3.86       13.66     21.93 o 
  -6   1  20       47.82       46.61     19.44 o 
  -5   1  20        3.58       -9.65     17.78 o 
  -4   1  20       72.87       91.86     18.10 o 
  -3   1  20      116.35      120.47     20.11 o 
  -2   1  20      123.75      100.31     16.54 o 
  -1   1  20        1.61        9.74     13.00 o 
   0   1  20       33.04       41.91     16.43 o 
   1   1  20        3.61        6.52     11.89 o 
   2   1  20      119.39      117.37     16.78 o 
   3   1  20      128.51      130.03     22.03 o 
   4   1  20       73.05       90.18     21.82 o 
   5   1  20        5.66       -0.59     18.18 o 
   6   1  20       50.86       32.17     23.80 o 
  -6   2  20       21.94       22.49     18.62 o 
  -5   2  20       75.58       81.69     20.38 o 
  -4   2  20       20.18       27.94     16.50 o 
  -3   2  20       83.57       83.60     18.50 o 
  -2   2  20       38.49       40.98     14.93 o 
  -1   2  20       83.02       75.41     14.55 o 
   0   2  20       72.05       71.10     14.65 o 
   1   2  20       98.36       80.09     13.98 o 
   2   2  20       34.36       43.41     13.84 o 
   3   2  20       86.24       77.91     20.66 o 
   4   2  20       14.99        9.21     17.63 o 
   5   2  20       76.16      123.84     25.75 o 
   6   2  20       18.48       10.74     22.49 o 
  -6   3  20        3.00        6.30     21.35 o 
  -5   3  20       17.84       24.01     17.42 o 
  -4   3  20        3.63       24.69     17.65 o 
  -3   3  20       71.70       72.24     26.29 o 
  -2   3  20       23.24        7.29     13.75 o 
  -1   3  20       15.46       38.50     13.70 o 
   0   3  20       36.11       41.74     13.70 o 
   1   3  20       12.39       23.62     13.14 o 
   2   3  20       21.43      -12.47     14.29 o 
   3   3  20       83.95       83.54     18.74 o 
   4   3  20        4.15        3.89     18.60 o 
   5   3  20       18.93       41.39     25.31 o 
   6   3  20        3.43        3.95     22.39 o 
  -6   4  20       26.92       25.31     18.10 o 
  -5   4  20       65.56       82.22     21.28 o 
  -4   4  20       50.23       48.36     19.03 o 
  -3   4  20       15.61        8.14     16.33 o 
  -2   4  20        5.87      -16.76     16.76 o 
  -1   4  20       42.08       69.79     14.95 o 
   0   4  20        0.07       -1.77     12.72 o 
   1   4  20       39.46       60.99     15.30 o 
   2   4  20        6.48       16.31     18.50 o 
   3   4  20       13.14       27.34     16.38 o 
   4   4  20       48.85       49.76     19.08 o 
   5   4  20       65.15       47.51     23.81 o 
   6   4  20       29.02       32.00     24.10 o 
  -5   5  20       14.59       26.54     17.45 o 
  -4   5  20       77.78       70.09     19.92 o 
  -3   5  20       28.09        9.70     16.94 o 
  -2   5  20       72.30       71.91     18.58 o 
  -1   5  20       51.25       37.05     13.90 o 
   0   5  20        0.59        7.20     12.73 o 
   1   5  20       54.54       52.03     15.59 o 
   2   5  20       65.20       52.49     23.28 o 
   3   5  20       27.35       26.62     17.00 o 
   4   5  20       71.11       43.61     18.88 o 
   5   5  20        9.96       45.58     24.07 o 
  -5   6  20       16.81        5.86     17.22 o 
  -4   6  20      102.60      101.28     20.55 o 
  -3   6  20       18.95       -3.31     22.46 o 
  -2   6  20       61.75       44.73     18.49 o 
  -1   6  20        4.82        7.01     13.47 o 
   0   6  20        6.20        9.00     14.04 o 
   1   6  20        4.85        9.69     21.07 o 
   2   6  20       48.95       70.11     20.85 o 
   3   6  20       18.61      -17.62     17.62 o 
   4   6  20       97.76      133.23     55.75 o 
   5   6  20       18.55       23.57     26.16 o 
  -5   7  20       26.87      -10.85     21.96 o 
  -4   7  20       78.85       68.25     19.08 o 
  -3   7  20       19.98       26.79     18.16 o 
  -2   7  20      116.40      144.43     21.56 o 
  -1   7  20        0.39        0.75     16.48 o 
   0   7  20       56.58       61.33     15.82 o 
   1   7  20        0.56        7.82     17.98 o 
   2   7  20      118.66      128.26     31.00 o 
   3   7  20       18.84       26.54     20.35 o 
   4   7  20       76.66       63.86     26.40 o 
   5   7  20       27.84       45.79     25.14 o 
  -4   8  20      111.31      126.62     26.97 o 
  -3   8  20       16.94       36.01     18.82 o 
  -2   8  20        9.97       -8.12     18.23 o 
  -1   8  20       63.57       83.49     19.11 o 
   0   8  20        0.14        0.07     16.53 o 
   1   8  20       61.35       73.10     22.04 o 
   2   8  20        5.98       -1.12     19.76 o 
   3   8  20       13.05      -12.80     22.22 o 
   4   8  20      111.72      151.13     31.30 o 
  -4   9  20       14.38        8.29     23.77 o 
  -3   9  20       25.53      -12.94     19.92 o 
  -2   9  20       30.31       26.83     20.20 o 
  -1   9  20       13.62       35.97     21.35 o 
   0   9  20       10.43        1.32     18.93 o 
   1   9  20       19.31       12.27     19.67 o 
   2   9  20       30.80       21.23     26.32 o 
   3   9  20       26.98       17.26     39.91 o 
   4   9  20       16.80       19.00     25.42 o 
  -3  10  20       12.98      -11.16     28.41 o 
  -2  10  20       17.62       25.93     22.02 o 
  -1  10  20       70.33       90.26     23.76 o 
   0  10  20        6.60        0.01     19.64 o 
   1  10  20       77.24      113.60     23.04 o 
   2  10  20       17.35      -13.13     22.57 o 
   3  10  20       15.51       12.56     24.66 o 
  -1  11  20       13.01       22.73     20.88 o 
   0  11  20       16.90      -10.66     19.51 o 
   1  11  20       17.81       33.36     24.09 o 
   1   0  21       69.42       55.10     16.57 o 
   2   0  21        3.13       24.31     17.47 o 
   3   0  21       90.53      108.37     20.55 o 
   4   0  21       18.33       39.00     27.03 o 
   5   0  21       74.42       84.99     21.21 o 
  -5   1  21       25.41       41.59     20.75 o 
  -4   1  21       19.67       12.96     19.37 o 
  -3   1  21       14.61       46.62     18.55 o 
  -2   1  21       19.00       13.25     17.38 o 
  -1   1  21      127.00      180.32     20.00 o 
   0   1  21       10.00       17.28     13.51 o 
   1   1  21      125.89      185.17     18.47 o 
   2   1  21       22.85       25.22     17.33 o 
   3   1  21        9.80      -12.29     18.71 o 
   4   1  21       22.28       13.28     19.62 o 
   5   1  21       27.56       14.26     20.86 o 
  -5   2  21       18.21       18.44     19.52 o 
  -4   2  21       39.89       51.59     20.00 o 
  -3   2  21       37.16       25.03     17.69 o 
  -2   2  21       40.26       59.78     19.14 o 
  -1   2  21       21.23      -13.91     14.62 o 
   0   2  21        6.97       15.88     13.29 o 
   1   2  21       19.11       19.23     16.57 o 
   2   2  21       39.78       69.35     19.42 o 
   3   2  21       30.41       34.22     23.51 o 
   4   2  21       40.41       11.54     20.14 o 
   5   2  21       18.35       60.63     21.39 o 
  -5   3  21        0.49      -16.54     16.54 o 
  -4   3  21       96.35       89.90     20.72 o 
  -3   3  21        0.42       -9.74     16.62 o 
  -2   3  21       19.87       27.71     18.14 o 
  -1   3  21       37.17       15.03     16.67 o 
   0   3  21       17.32       -1.44     13.31 o 
   1   3  21       36.38       19.75     16.96 o 
   2   3  21       21.54       37.54     17.41 o 
   3   3  21        0.22      -17.56     17.56 o 
   4   3  21       94.15      101.80     22.79 o 
   5   3  21        0.64       -4.25     24.81 o 
  -4   4  21       43.28       19.27     18.68 o 
  -3   4  21       22.47       24.53     17.48 o 
  -2   4  21       12.53       -7.66     17.08 o 
  -1   4  21       41.60       26.23     15.78 o 
   0   4  21       40.25       41.18     15.93 o 
   1   4  21       42.07       69.83     20.92 o 
   2   4  21       13.44        0.15     18.63 o 
   3   4  21       23.79       35.99     17.98 o 
   4   4  21       41.13       63.00     21.95 o 
  -4   5  21       16.40       37.38     18.88 o 
  -3   5  21       22.87       13.76     21.89 o 
  -2   5  21       33.01       41.08     18.76 o 
  -1   5  21       20.34       15.21     15.66 o 
   0   5  21       15.81       43.18     20.26 o 
   1   5  21       18.05        9.02     18.40 o 
   2   5  21       26.89        8.67     29.06 o 
   3   5  21       18.07        6.44     19.81 o 
   4   5  21       14.90       44.98     25.35 o 
  -4   6  21       37.20       27.31     19.05 o 
  -3   6  21       13.13       23.16     19.23 o 
  -2   6  21        1.73       29.63     18.48 o 
  -1   6  21       49.09       30.72     24.25 o 
   0   6  21        1.12       26.51     19.58 o 
   1   6  21       43.48       57.12     26.00 o 
   2   6  21        1.35        5.19     19.22 o 
   3   6  21       15.03       39.46     21.13 o 
   4   6  21       37.77       42.12     25.80 o 
  -3   7  21       36.41       31.71     19.27 o 
  -2   7  21       13.43       -9.26     17.50 o 
  -1   7  21      112.57      131.12     23.73 o 
   0   7  21        7.53       26.85     20.69 o 
   1   7  21      116.65      108.28     23.64 o 
   2   7  21       14.51        5.31     19.90 o 
   3   7  21       33.33       15.84     21.25 o 
  -2   8  21       30.67       -5.87     19.48 o 
  -1   8  21       16.40       69.30     22.08 o 
   0   8  21       22.18        4.03     32.49 o 
   1   8  21       18.74       10.11     23.35 o 
   2   8  21       26.15       50.39     27.56 o 
  -1   9  21       51.98       68.77     23.64 o 
   0   9  21       32.80       36.60     24.20 o 
   1   9  21       55.74       39.66     32.44 o 
   0   0  22       53.27       32.23     30.88 o 
   1   0  22       10.10       19.39     17.78 o 
   2   0  22       25.94       47.27     19.58 o 
   3   0  22        5.07       12.27     20.07 o 
  -3   1  22       39.69        8.56     18.38 o 
  -2   1  22       43.59       23.16     21.81 o 
  -1   1  22       24.03       37.07     18.95 o 
   0   1  22        9.61      -10.23     17.05 o 
   1   1  22       26.07       23.42     18.36 o 
   2   1  22       39.73       14.00     19.83 o 
   3   1  22       45.36       53.43     21.38 o 
  -3   2  22       55.99       48.40     20.08 o 
  -2   2  22       14.68       37.63     19.29 o 
  -1   2  22       58.26      100.24     29.63 o 
   0   2  22       24.26        4.87     17.45 o 
   1   2  22       63.96       48.54     19.29 o 
   2   2  22       12.95       -2.60     19.95 o 
   3   2  22       58.48       78.19     22.18 o 
  -3   3  22       24.39        8.73     18.44 o 
  -2   3  22        1.74       -1.57     17.39 o 
  -1   3  22       45.45       38.39     19.45 o 
   0   3  22        0.01       -4.60     17.35 o 
   1   3  22       41.91       80.71     22.38 o 
   2   3  22        1.36        2.70     19.19 o 
   3   3  22       25.41       47.64     21.84 o 
  -3   4  22       13.18       18.79     19.45 o 
  -2   4  22       18.03       -1.28     19.07 o 
  -1   4  22       22.00       32.80     19.05 o 
   0   4  22       22.86      -12.50     20.24 o 
   1   4  22       23.32       57.88     25.93 o 
   2   4  22       19.47        9.99     21.02 o 
   3   4  22       15.39       -8.88     24.47 o 
  -2   5  22       30.96       45.91     20.20 o 
  -1   5  22       21.38       12.41     18.31 o 
   0   5  22       42.41       31.33     21.33 o 
   1   5  22       15.52       26.96     20.81 o 
   2   5  22       29.92       16.49     21.01 o 
  -1   6  22        3.12        4.89     20.29 o 
   0   6  22       23.56       29.46     20.55 o 
   1   6  22        3.04       27.23     20.81 o 
                                                 
